# Supplementary material for: Retrograde signals control dynamic changes to the chromatin state at photosynthesis-associated loci
Source: Nat Commun. 2025 Jul 15;16:6527. doi: 10.1038/s41467-025-61831-w (PMC12264055; doi:10.1038/s41467-025-61831-w)
Supplement: Supplementary file 2 — Supplementary Data 1 [file 41467_2025_61831_MOESM2_ESM.xlsx]

## Sheet: Sheet1
Supplementary table : GEO accessions
Accession identifiers of published data used in this study
Experiment	Accession	Material	Reference
ChIP-seq H3K27ac and Input	GSE79524	Arabidopsis seedlings 12 DAGs	Chen C, Li C, Wang Y, Renaud J et al. Cytosolic acetyl-CoA promotes histone acetylation predominantly at H3K27 in Arabidopsis. Nat Plants 2017 Oct;3(10):814-824. PMID: 28947800
ChIP-seq H3K4me3 and Input	GSE143831	Arabidopsis seedlings 8 DAGs	Liu Q, Bischof S, Harris CJ, Zhong Z et al. The characterization of Mediator 12 and 13 as conditional positive gene regulators in Arabidopsis. Nat Commun 2020 Jun 3;11(1):2798. PMID: 32493925
ChIP-seq H3K27me3 and HA control, and REF6#1	GSE65329	Arabidopsis seedlings 12 DAGs	Cui X, Lu F, Qiu Q, Zhou B et al. REF6 recognizes a specific DNA sequence to demethylate H3K27me3 and regulate organ boundary formation in Arabidopsis. Nat Genet 2016 Jun;48(6):694-9. PMID: 27111035
ChIP-seq H3K9me2 and HA control	GSE65329	Arabidopsis seedlings 12 DAGs	Cui X, Lu F, Qiu Q, Zhou B et al. REF6 recognizes a specific DNA sequence to demethylate H3K27me3 and regulate organ boundary formation in Arabidopsis. Nat Genet 2016 Jun;48(6):694-9. PMID: 27111035
ChIP-seq VAL1	GSM4317615	Arabidopsis seedlings 14 DAGs	Yuan L, Song X, Zhang L, Yu Y et al. The transcriptional repressors VAL1 and VAL2 recruit PRC2 for genome-wide Polycomb silencing in Arabidopsis. Nucleic Acids Res 2021 Jan 11;49(1):98-113. PMID: 33270882
ChIP-seq GLK2	GSM6788601	Adult leaves	Tu, X., Ren, S., Shen, W. et al. Limited conservation in cross-species comparison of GLK transcription factor binding suggested wide-spread cistrome divergence. Nat Commun 13, 7632 (2022). doi/10.1038/s41467-022-35438-4
ChIP-seq REF6#2 and H3K27me3 in Col0 and ref6	GSE181292	Arabidopsis seedlings 10 DAGs	He K, Mei H, Zhu J, Qiu Q, Cao X, Deng X. The histone H3K27 demethylase REF6/JMJ12 promotes thermomorphogenesis in Arabidopsis. Natl Sci Rev. 2021 Nov 25;9(5):nwab213. doi: 10.1093/nsr/nwab213. PMID: 35591912; PMCID: PMC9113104.
ChIP-seq REF6#3	GSM5106479	Arabidopsis seedlings 10 DAGs	Pan J, Zhang H, Zhan Z, Zhao T, Jiang D. A REF6-dependent H3K27me3-depleted state facilitates gene activation during germination in Arabidopsis. J Genet Genomics. 2023 Mar;50(3):178-191. doi: 10.1016/j.jgg.2022.09.001. Epub 2022 Sep 13. PMID: 36113770.
RNA-seq	PRJEB21008	Arabidopsis cell culture	Dubreuil, C. et al. Establishment of Photosynthesis through Chloroplast Development Is Controlled by Two Distinct Regulatory Phases. Plant Physiol 176, 1199–1214 (2018).
