# Supplementary material for: Retrograde signals control dynamic changes to the chromatin state at photosynthesis-associated loci
Source: Nat Commun. 2025 Jul 15;16:6527. doi: 10.1038/s41467-025-61831-w (PMC12264055; doi:10.1038/s41467-025-61831-w)
Supplement: Supplementary file 3 — Supplementary Data 2 [file 41467_2025_61831_MOESM3_ESM.xlsx]

## Sheet: front
Supplemetary Table 2: Annotated genes to DERs
List of closest gene to each DERs.

## Sheet: k4me3_day0to1_decreased_GeneIDs
AT1G02220
AT1G02340
AT1G02610
AT1G02620
AT1G02620
AT1G04133
AT1G04133
AT1G02860
AT1G02920
AT1G02930
AT1G03090
AT1G03130
AT1G03140
AT1G03580
AT1G03610
AT1G03610
AT1G03850
AT1G04280
AT1G04350
AT1G05490
AT1G06160
AT1G06520
AT1G06520
AT1G06570
AT1G06645
AT1G06645
AT1G07040
AT1G07720
AT1G07720
AT1G07770
AT1G08090
AT1G08090
AT1G08090
AT1G08260
AT1G08270
AT1G08300
AT1G08300
AT1G08310
AT1G08900
AT1G08930
AT1G09070
AT1G09070
AT1G10070
AT1G10070
AT1G10320
AT1G10340
AT1G11580
AT1G11580
AT1G12220
AT1G12220
AT1G12780
AT1G12780
AT1G12780
AT1G13080
AT1G13080
AT1G13110
AT1G13260
AT1G13340
AT1G13550
AT1G13600
AT1G13790
AT1G13830
AT1G14210
AT1G14710
AT1G14780
AT1G14860
AT1G14860
AT1G15010
AT1G15040
AT1G05147
AT1G05147
AT1G15050
AT1G15125
AT1G15380
AT1G15380
AT1G15410
AT1G15410
AT1G15690
AT1G15690
AT1G15885
AT1G15890
AT1G16110
AT1G16130
AT1G17020
AT1G17020
AT1G17232
AT1G17232
AT1G17230
AT1G17232
AT1G17345
AT1G17700
AT1G17710
AT1G17710
AT1G17710
AT1G17860
AT1G05347
AT1G05347
AT1G17870
AT1G17870
AT1G05353
AT1G05353
AT1G17950
AT1G19000
AT1G19530
AT1G19610
AT1G20100
AT1G20120
AT1G20350
AT1G20440
AT1G20440
AT1G20620
AT1G20970
AT1G21050
AT1G21130
AT1G21326
AT1G21400
AT1G21680
AT1G22370
AT1G22380
AT1G22400
AT1G22500
AT1G05753
AT1G05753
AT1G22640
AT1G22730
AT1G22970
AT1G23040
AT1G23050
AT1G23052
AT1G23110
AT1G05787
AT1G05787
AT1G23120
AT1G23400
AT1G23830
AT1G05837
AT1G05837
AT1G23850
AT1TE27905
AT1G25230
AT1G25440
AT1G25440
AT1G27020
AT1G27020
AT1G27045
AT1G28000
AT1G28005
AT1G28230
AT1TE31740
AT1G28260
AT1G28260
AT1G28265
AT1G28600
AT1G28600
AT1G28660
AT1G28670
AT1G29050
AT1G29050
AT1G06217
AT1G06217
AT1G06217
AT1G06217
AT1G29090
AT1G29395
AT1G29400
AT1G29400
AT1G29410
AT1G30650
AT1G30700
AT1G30700
AT1G30720
AT1G30720
AT1G31820
AT1G31820
AT1G32172
AT1G32560
AT1G32700
AT1G33055
AT1G33055
AT1G33100
AT1TE38860
AT1G34070
AT1G34120
AT1G34140
AT1TE42490
AT1G36370
AT1G45145
AT1G47890
AT1TE59135
AT1G48260
AT1G49405
AT1G49900
AT1G49900
AT1G49920
AT1G50390
AT1G51400
AT1G07737
AT1G07737
AT1G51402
AT1G52200
AT1G52800
AT1G52800
AT1G52810
AT1G52810
AT1G53180
AT1G53180
AT1G53310
AT1G53350
AT1G53580
AT1G09605
AT1G53720
AT1G54100
AT1G54410
AT1G55020
AT1G55020
AT1G55265
AT1G08043
AT1G08043
AT1G08043
AT1G08043
AT1G08043
AT1G08043
AT1G55270
AT1G55850
AT1G55850
AT1G56010
AT1G08087
AT1G08087
AT1G08087
AT1G56220
AT1G56250
AT1G56690
AT1G56690
AT1G57630
AT1G57990
AT1TE71080
AT1G58190
AT1G59700
AT1TE72850
AT1G59930
AT1G60110
AT1G60110
AT1G60220
AT1G60500
AT1G60610
AT1G60740
AT1G61370
AT1G61400
AT1G61420
AT1G61420
AT1G08387
AT1G08387
AT1G61460
AT1G61740
AT1G61810
AT1G61810
AT1TE75305
AT1TE75305
AT1G61840
AT1G61840
AT1G62420
AT1G62420
AT1G62480
AT1G62810
AT1G63180
AT1G63180
AT1G63530
AT1G63590
AT1G63800
AT1G64020
AT1G64610
AT1G64660
AT1G65590
AT1G65690
AT1G66200
AT1G67330
AT1G67328
AT1G67328
AT1G08947
AT1G08947
AT1G67810
AT1G67920
AT1G67930
AT1G67940
AT1G68190
AT1G68450
AT1G68520
AT1G68520
AT1G68530
AT1G68530
AT1G68620
AT1G68880
AT1G69160
AT1G69490
AT1G69870
AT1G69890
AT1G69890
AT1G70290
AT1G70290
AT1G70670
AT1G70690
AT1G70700
AT1G70810
AT1G71140
AT1G71480
AT1G09253
AT1G09253
AT1G71830
AT1G71830
AT1G72540
AT1G72545
AT1G72750
AT1G72800
AT1G72800
AT1G72810
AT1G72900
AT1G73010
AT1G73010
AT1G73220
AT1G73260
AT1G73600
AT1G73660
AT1G73680
AT1G73740
AT1G73750
AT1G74050
AT1G74060
AT1G74055
AT1G74090
AT1G74590
AT1G09543
AT1G09543
AT1G75190
AT1G75190
AT1G75750
AT1G76250
AT1G76430
AT1G77000
AT1G77145
AT1G77210
AT1G77590
AT1G78000
AT1G78000
AT1G78290
AT1G78460
AT1G78780
AT1G78780
AT1G78790
AT1G78890
AT1G78970
AT1G79130
AT1G79450
AT1G79500
AT1G79520
AT1G79529
AT1G79529
AT1G79530
AT1G79610
AT1G79680
AT1G80160
AT1G80160
AT1G80165
AT1G80380
AT1G80440
AT1G80460
AT1G80560
AT1G80570
AT1G80620
AT1G80640
AT1G80810
AT1G80840
AT1G80910
AT1G80920
AT1G80940
AT2G01060
AT2G01070
AT2G01070
AT2G01080
AT2G01110
AT2G03895
AT2G03895
AT2G01140
AT2G01140
AT2G01140
AT2G01150
AT2G01170
AT2G01260
AT2G01280
AT2G03925
AT2G03925
AT2G01290
AT2G01300
AT2G01420
AT2G01620
AT2TE01315
AT2G02040
AT2G02450
AT2G02450
AT2G02455
AT2G02455
AT2G02710
AT2G02710
AT2G03200
AT2G03550
AT2G03850
AT2G04795
AT2G05160
AT2G05180
AT2G05520
AT2G05540
AT2G05540
AT2TE18240
AT2G11810
AT2G11810
AT2G13360
AT2G13360
AT2G14080
AT2G15090
AT2G15390
AT2G15390
AT2G15480
AT2G15695
AT2G15960
AT2TE28320
AT2TE29460
AT2G16700
AT2G17110
AT2G17130
AT2G17440
AT2G17710
AT2G18030
AT2G18280
AT2G18350
AT2G18530
AT2G18550
AT2G19800
AT2G20142
AT2G20670
AT2G20670
AT2G20920
AT2G20950
AT2G20960
AT2G20960
AT2G21500
AT2G21960
AT2G22080
AT2TE39860
AT2G22330
AT2G22990
AT2G22990
AT2G23030
AT2G23200
AT2G23200
AT2G23600
AT2G23760
AT2G23810
AT2G24180
AT2G24260
AT2G25090
AT2G25450
AT2G25450
AT2G25450
AT2G25600
AT2G25735
AT2G26690
AT2G26692
AT2G26692
AT2G26730
AT2G27000
AT2G27010
AT2G27010
AT2G28110
AT2G28110
AT2G28110
AT2G28630
AT2G28630
AT2G28700
AT2G28710
AT2G30520
AT2G30520
AT2G30840
AT2G30840
AT2G31020
AT2G31020
AT2G31230
AT2G31850
AT2G31945
AT2G31980
AT2G32150
AT2G32240
AT2G32440
AT2G32470
AT2G08520
AT2G08520
AT2G32560
AT2G32660
AT2G32660
AT2G08535
AT2G08535
AT2G33060
AT2G33080
AT2G33150
AT2G33150
AT2TE62070
AT2G33160
AT2G33160
AT2G33480
AT2G33770
AT2G33830
AT2G34000
AT2G34290
AT2G34500
AT2G34510
AT2G35230
AT2G35230
AT2G35730
AT2G36540
AT2G36770
AT2G36780
AT2G36800
AT2G36800
AT2G36970
AT2G36970
AT2G37130
AT2G37230
AT2G37450
AT2G37750
AT2G37760
AT2G38400
AT2G38550
AT2G38640
AT2G39400
AT2G39570
AT2G40330
AT2G40330
AT2G40370
AT2G40370
AT2G40970
AT2G41100
AT2G41105
AT2G41510
AT2G41515
AT2G41640
AT2G42140
AT2G42280
AT2G42290
AT2G42910
AT2G43200
AT2G43820
AT2G44010
AT2G44080
AT2G44380
AT2G44383
AT2G44490
AT2G44500
AT2G44500
AT2G45100
AT2G45220
AT2G45340
AT2G45430
AT2G45920
AT2G45970
AT2G46600
AT2G46610
AT2G46750
AT2G46750
AT2G46950
AT2G47020
AT2G47020
AT2G47015
AT2G47180
AT2G47710
AT2G47710
AT2G47730
AT2G47844
AT2G48020
AT3G01220
AT3G01290
AT3G01580
AT3G01970
AT3G01970
AT3G01980
AT3G01980
AT3G02030
AT3G02030
AT3G02040
AT3G02140
AT3G03060
AT3G03150
AT3G03260
AT3G03870
AT3G03950
AT3G04070
AT3G04210
AT3G04210
AT3G04720
AT3G05936
AT3G06080
AT3G06433
AT3TE08235
AT3G06850
AT3G06850
AT3G07050
AT3G07310
AT3G08860
AT3G08860
AT3G08870
AT3G09010
AT3G09020
AT3G09370
AT3G09960
AT3G10050
AT3G10320
AT3G10405
AT3G10740
AT3G10740
AT3G10790
AT3G10910
AT3G11080
AT3G11080
AT3G11570
AT3G11600
AT3G11660
AT3G12090
AT3G12530
AT3G12580
AT3G13229
AT3G13450
AT3G13750
AT3G13760
AT3G13760
AT3G13790
AT3G13790
AT3G13950
AT3G14050
AT3G14060
AT3G14060
AT3G14067
AT3G14185
AT3G14230
AT3G14270
AT3G14280
AT3G14415
AT3G14415
AT3G14590
AT3G14620
AT3G14650
AT3G14660
AT3G14680
AT3G14770
AT3G14770
AT3G15000
AT3G15356
AT3G15351
AT3G15352
AT3G15353
AT3G03105
AT3G03105
AT3G15450
AT3G15500
AT3G03125
AT3G03125
AT3G15518
AT3G16030
AT3G16210
AT3G16420
AT3G16420
AT3G16420
AT3G16490
AT3G16490
AT3G16525
AT3G16530
AT3G17250
AT3G17790
AT3G17800
AT3G03535
AT3G03535
AT3G18240
AT3G18240
AT3G18240
AT3G18250
AT3G18290
AT3G18290
AT3G18773
AT3G18775
AT3G18950
AT3G19000
AT3G19002
AT3G19002
AT3G19010
AT3G19010
AT3G19025
AT3G19030
AT3G19780
AT3G19780
AT3G20090
AT3G20090
AT3G20120
AT3G21320
AT3G21870
AT3G22450
AT3G22560
AT3G22750
AT3G22750
AT3G22890
AT3G23330
AT3G23410
AT3G23550
AT3G23880
AT3G24040
AT3G24503
AT3G24640
AT3G25290
AT3G25290
AT3G25510
AT3G25990
AT3G26165
AT3G26165
AT3G26170
AT3G26170
AT3G26180
AT3G26180
AT3G26210
AT3G26220
AT3G26220
AT3G26230
AT3G26240
AT3G26290
AT3G26440
AT3G26450
AT3G26470
AT3G05015
AT3G05015
AT3G26500
AT3G26730
AT3G26740
AT3G27440
AT3G28580
AT3G28580
AT3TE44530
AT3G28650
AT3G29034
AT3TE49510
AT3G30390
AT3G30390
AT3TE58895
AT3G43190
AT3G43430
AT3TE63065
AT3G43800
AT3G43800
AT3G43930
AT3TE63720
AT3G44300
AT3G44300
AT3G44510
AT3G44510
AT3G45010
AT3G45650
AT3G46080
AT3G46540
AT3G07435
AT3G07435
AT3G46550
AT3G46690
AT3G47100
AT3G47340
AT3G47340
AT3G47340
AT3G47420
AT3G47420
AT3G47540
AT3G47790
AT3G47800
AT3G47950
AT3G47950
AT3G47960
AT3G48080
AT3G48080
AT3G48340
AT3G48340
AT3G48340
AT3G48360
AT3G48360
AT3G48360
AT3G48360
AT3G48520
AT3G48530
AT3G48900
AT3G49120
AT3G49120
AT3G49210
AT3TE74000
AT3G49590
AT3G49820
AT3G50030
AT3G50140
AT3G50190
AT3G50270
AT3G50480
AT3G50480
AT3G50560
AT3G51420
AT3G51540
AT3G51730
AT3G51860
AT3G51860
AT3G51910
AT3G51910
AT3G51970
AT3G08215
AT3G08215
AT3G52055
AT3G52060
AT3G52072
AT3G52072
AT3G52072
AT3G52072
AT3G52072
AT3G52072
AT3G52072
AT3G52072
AT3G52070
AT3G52490
AT3G53480
AT3G55290
AT3G56060
AT3G56080
AT3G56130
AT3G56130
AT3G56170
AT3G56170
AT3G56240
AT3G56300
AT3G56400
AT3G56825
AT3G56825
AT3G56825
AT3G56825
AT3G56830
AT3G56830
AT3G57520
AT3G57520
AT3G57520
AT3G57520
AT3G57710
AT3G57700
AT3G57765
AT3G57765
AT3G57770
AT3G57780
AT3G57780
AT3G09075
AT3G09075
AT3G58100
AT3G59200
AT3G59700
AT3G59890
AT3G59890
AT3G60140
AT3G60140
AT3G60140
AT3G60140
AT3G60180
AT3G60670
AT3G60670
AT3G61060
AT3G61198
AT3G61410
AT3G61430
AT3G61430
AT3G61440
AT3G61440
AT3G61610
AT3G61890
AT3G61900
AT3G61990
AT3G62000
AT3G62150
AT3G62150
AT3G62410
AT3TE94195
AT3G62590
AT3G63110
AT3G63210
AT3G63215
AT3G63270
AT3G63280
AT3G63380
AT3G63380
AT3G63380
AT4G00700
AT4TE01690
AT4G00940
AT4G01023
AT4G01026
AT4G01026
AT4G03845
AT4G03845
AT4G03845
AT4G03845
AT4G01540
AT4G01610
AT4G01610
AT4G01735
AT4G01750
AT4G02050
AT4G02280
AT4G02280
AT4G02510
AT4G02510
AT4G02520
AT4G02520
AT4G02750
AT4G03510
AT4G04795
AT4G04795
AT4G04805
AT4G04805
AT4TE09845
AT4G04570
AT4G04830
AT4G08470
AT4G09760
AT4G10120
AT4G10500
AT4G10500
AT4G10960
AT4G11170
AT4G11560
AT4G11642
AT4G11650
AT4G11650
AT4G11850
AT4G11910
AT4G12290
AT4G12290
AT4G12470
AT4G12480
AT4G12690
AT4G13250
AT4G13918
AT4G13918
AT4G13918
AT4G13918
AT4G13920
AT4G13920
AT4G14930
AT4G15165
AT4G15390
AT4G15400
AT4G15530
AT4G15530
AT4G15530
AT4G15530
AT4G15570
AT4G15570
AT4TE39790
AT4G15765
AT4G16190
AT4G16260
AT4G16260
AT4G16265
AT4G16350
AT4G16630
AT4G16640
AT4G16670
AT4G17080
AT4G17080
AT4G17460
AT4G18030
AT4G18110
AT4G18197
AT4G18205
AT4G18550
AT4G18550
AT4G18550
AT4G18980
AT4G19160
AT4G19420
AT4G19520
AT4G19530
AT4G19810
AT4G20110
AT4G20110
AT4G20820
AT4G20820
AT4G20860
AT4G21410
AT4G21410
AT4G21460
AT4G21960
AT4G22410
AT4TE54715
AT4G22540
AT4G23170
AT4G23240
AT4G23250
AT4G23260
AT4G23290
AT4G23300
AT4G23400
AT4G23450
AT4G23550
AT4G23550
AT4G23550
AT4G23700
AT4G23700
AT4G23880
AT4G23890
AT4G07190
AT4G07190
AT4G24000
AT4G24230
AT4G24790
AT4G24830
AT4G25000
AT4G25000
AT4G25100
AT4G25110
AT4G25450
AT4G25580
AT4G25580
AT4G25940
AT4G25940
AT4G26050
AT4G26080
AT4G26095
AT4G26095
AT4G26095
AT4G26090
AT4G26260
AT4G26288
AT4G26290
AT4G26300
AT4G26950
AT4G27010
AT4G27260
AT4G27260
AT4G27440
AT4G27450
AT4G27450
AT4G27480
AT4G27740
AT4G28080
AT4G28085
AT4G28085
AT4G28706
AT4G28706
AT4G28890
AT4G29440
AT4G29658
AT4G29950
AT4G30170
AT4G30170
AT4G30670
AT4G30935
AT4G30990
AT4G30990
AT4G31240
AT4G31250
AT4G31250
AT4G31248
AT4G31248
AT4G31330
AT4G31500
AT4G31520
AT4G32330
AT4G32340
AT4G32480
AT4G32480
AT4G32650
AT4G32940
AT4G33040
AT4G33050
AT4G33150
AT4G33150
AT4G33150
AT4G33300
AT4G33940
AT4G34030
AT4G34920
AT4G34930
AT4G34950
AT4G35350
AT4G35770
AT4G35770
AT4G36110
AT4G36195
AT4G36350
AT4G36670
AT4G36670
AT4G36670
AT4G37180
AT4G37220
AT4G37520
AT4G37520
AT4G37540
AT4G37608
AT4G37610
AT4G37610
AT4G38340
AT4G38430
AT4G38440
AT4G38470
AT4G38545
AT4G38545
AT4G38545
AT4G38545
AT4G38545
AT4G38545
AT4G38545
AT4G38545
AT4G38540
AT4G38540
AT4G38552
AT4G38552
AT4G38550
AT4G38640
AT4G38730
AT4G39090
AT4G39210
AT4G39460
AT4G39570
AT4G39580
AT4G39660
AT4G39790
AT4G39795
AT4G39870
AT4G39980
AT4G40085
AT4G40085
AT4G40085
AT4G40085
AT4G40080
AT5G01250
AT5G01250
AT5G01300
AT5G01520
AT5G01550
AT5G01550
AT5G01550
AT5G01660
AT5G01730
AT5G01732
AT5G01732
AT5G01810
AT5G02090
AT5G02420
AT5G02780
AT5G02810
AT5G02815
AT5G02815
AT5G03300
AT5G03310
AT5G03510
AT5G03545
AT5G03550
AT5G04390
AT5G05130
AT5G05320
AT5G05440
AT5G06230
AT5G06330
AT5G06570
AT5G06690
AT5G06800
AT5G06839
AT5G07460
AT5G07570
AT5G07571
AT5G07572
AT5G08141
AT5G08240
AT5G08340
AT5G08350
AT5G10090
AT5G10200
AT5G10200
AT5G10695
AT5G01815
AT5G01815
AT5G10700
AT5G10946
AT5G10965
AT5G10965
AT5G10965
AT5G10965
AT5G10965
AT5G10965
AT5G10970
AT5G11250
AT5G11520
AT5G11520
AT5G13080
AT5G13080
AT5G13330
AT5G13760
AT5G14120
AT5G02155
AT5G02155
AT5G14180
AT5G14470
AT5G14470
AT5G14550
AT5G14565
AT5G14610
AT5G14940
AT5G14940
AT5G15500
AT5G15830
AT5G16360
AT5G16370
AT5G16370
AT5G16410
AT5G16540
AT5G16940
AT5G18130
AT5G18370
AT5G18370
AT5G18370
AT5G18490
AT5G18630
AT5G18670
AT5G19020
AT5G19120
AT5G19130
AT5G20250
AT5G20250
AT5G20400
AT5G20700
AT5G20790
AT5G20790
AT5G21930
AT5G21940
AT5G22010
AT5G22920
AT5G23130
AT5G23140
AT5G23240
AT5G23240
AT5G23235
AT5G23235
AT5G23330
AT5G23760
AT5G24220
AT5TE30270
AT5G24530
AT5G24930
AT5G25120
AT5G25130
AT5G27920
AT5G28050
AT5G28770
AT5TE48460
AT5G35926
AT5TE50180
AT5G35930
AT5G35930
AT5G36220
AT5G37600
AT5G37600
AT5G38212
AT5G38212
AT5G38212
AT5G38212
AT5G38212
AT5G38212
AT5G38210
AT5G38210
AT5G38212
AT5G38212
AT5G38340
AT5G38344
AT5G38840
AT5G38850
AT5G39610
AT5G39610
AT5G40170
AT5G40240
AT5G40645
AT5G40690
AT5G41080
AT5G41740
AT5G41740
AT5G41750
AT5TE61795
AT5G43350
AT5G43370
AT5G44380
AT5G44610
AT5TE64925
AT5G45105
AT5G45380
AT5G46050
AT5G46060
AT5G46490
AT5G46490
AT5G47560
AT5G47720
AT5G47740
AT5G49360
AT5G49360
AT5G49360
AT5G49360
AT5G49420
AT5G49450
AT5G49690
AT5G49690
AT5G49740
AT5G50200
AT5G50200
AT5G50260
AT5G50390
AT5G51070
AT5G51160
AT5G51380
AT5G51390
AT5G51970
AT5G52320
AT5G53048
AT5G53048
AT5G53050
AT5G53550
AT5G53970
AT5G54940
AT5G54940
AT5G55370
AT5G55970
AT5G56100
AT5G56200
AT5G56740
AT5G56840
AT5G56870
AT5G56870
AT5G56870
AT5G56870
AT5G56870
AT5G57400
AT5G57510
AT5G57520
AT5G57530
AT5G57530
AT5TE83780
AT5G57590
AT5G57655
AT5G57655
AT5G57840
AT5G57880
AT5G57887
AT5G57890
AT5G58350
AT5G58390
AT5G08835
AT5G08835
AT5G58540
AT5G58540
AT5G59080
AT5G59390
AT5G59505
AT5G59520
AT5G59520
AT5G59530
AT5G59530
AT5G59780
AT5G60210
AT5G61250
AT5G61270
AT5G61590
AT5G61610
AT5G61620
AT5G61620
AT5G61630
AT5G62430
AT5G62610
AT5G63020
AT5G63020
AT5G63030
AT5G63580
AT5G63590
AT5G63590
AT5G63600
AT5G63600
AT5G63800
AT5TE91840
AT5G63810
AT5G64190
AT5G64190
AT5G64310
AT5G64380
AT5G64430
AT5G09190
AT5G09190
AT5G64450
AT5G64530
AT5G65040
AT5G65110
AT5G65380
AT5G65600
AT5G65660
AT5G65925
AT5G66080
AT5G66090
AT5G66170
AT5G66170
AT5G66490
AT5G66500
AT5G66880
AT5G09785
AT5G09785
AT5G66990
AT5G67300
AT5G67310
AT5G67310
AT5G09865
AT5G09865
AT5G67330
AT5G67480

## Sheet: k4me3_day0to1_increased_GeneIDs
AT1G01120
AT1G01120
AT1G01200
AT1G01370
AT1G01610
AT1G02730
AT1G02820
AT1G02965
AT1G03200
AT1TE02545
AT1G03210
AT1TE02550
AT1G03270
AT1G03290
AT1G03300
AT1G03620
AT1G03630
AT1G03810
AT1G03820
AT1G03840
AT1G03980
AT1G04090
AT1G04090
AT1G04380
AT1G04430
AT1G04520
AT1G04520
AT1G04550
AT1G04570
AT1G04650
AT1G04680
AT1G04680
AT1G04730
AT1G04820
AT1G05440
AT1G05460
AT1G05490
AT1G05700
AT1G05700
AT1G05710
AT1G05820
AT1G05850
AT1G05950
AT1G06020
AT1G06310
AT1G06420
AT1G06470
AT1G06475
AT1G06660
AT1G07270
AT1G07370
AT1G07485
AT1G07490
AT1G07510
AT1G07500
AT1G07570
AT1G07650
AT1G07880
AT1G07920
AT1G07920
AT1G44370
AT1G07930
AT1G07940
AT1G44500
AT1G08040
AT1G08120
AT1G04643
AT1G04643
AT1G04643
AT1G08260
AT1G08300
AT1G08430
AT1G08430
AT1G08430
AT1G08430
AT1G08560
AT1G08610
AT1G09450
AT1G09750
AT1G09750
AT1G09812
AT1G09840
AT1G10030
AT1G10090
AT1G10120
AT1G10120
AT1G04773
AT1G04773
AT1G10225
AT1G10300
AT1G10370
AT1G10370
AT1G10460
AT1G10490
AT1G10522
AT1G10670
AT1G10780
AT1G10930
AT1G11112
AT1G11120
AT1TE12090
AT1G11130
AT1G11130
AT1G11220
AT1G11545
AT1G11790
AT1G11950
AT1G12110
AT1G12280
AT1G12370
AT1G12380
AT1G12420
AT1G12500
AT1G12500
AT1G12980
AT1G13170
AT1G13250
AT1G13370
AT1G13380
AT1G13580
AT1G13790
AT1G13930
AT1G14071
AT1G14180
AT1G14290
AT1G14460
AT1G14520
AT1G14580
AT1G14630
AT1G14686
AT1G15480
AT1G15570
AT1G15580
AT1G15760
AT1G15770
AT1G15780
AT1G15860
AT1G15870
AT1G15910
AT1G15950
AT1G05213
AT1G05213
AT1G15980
AT1G16000
AT1G16220
AT1G16330
AT1G16445
AT1G16520
AT1G16630
AT1G16630
AT1G16850
AT1G16970
AT1TE18770
AT1G17030
AT1G17170
AT1G17280
AT1G17360
AT1G17360
AT1G17380
AT1G17380
AT1G17490
AT1G17750
AT1G05327
AT1G05327
AT1G18090
AT1G18193
AT1G18250
AT1G18250
AT1G18320
AT1G18370
AT1G18550
AT1G18620
AT1G18670
AT1G18670
AT1TE20840
AT1G18710
AT1G19050
AT1G19320
AT1G19350
AT1G19350
AT1G19450
AT1G19464
AT1G19835
AT1G19850
AT1G19850
AT1G19970
AT1G19990
AT1G19990
AT1G20010
AT1G05517
AT1G05517
AT1G20020
AT1G20060
AT1G20570
AT1G20720
AT1G20950
AT1G21070
AT1G21090
AT1G21310
AT1G21313
AT1G21440
AT1G21530
AT1G22000
AT1G22060
AT1G05707
AT1G05707
AT1G22360
AT1G22470
AT1G22480
AT1G22550
AT1G23000
AT1G23030
AT1G23080
AT1G23080
AT1G23080
AT1G23100
AT1G23110
AT1G23210
AT1G23400
AT1G23410
AT1G23540
AT1G23700
AT1G23760
AT1G23790
AT1G23880
AT1TE27295
AT1TE27350
AT1G24080
AT1G24080
AT1G24090
AT1G24480
AT1G24620
AT1G25425
AT1G25450
AT1G25570
AT1G26100
AT1G05977
AT1G05977
AT1TE29080
AT1G26150
AT1G26230
AT1G26330
AT1G26540
AT1G26600
AT1G26730
AT1G26761
AT1G26770
AT1G26770
AT1G26840
AT1G26840
AT1G26850
AT1G27040
AT1G27120
AT1G27130
AT1G27400
AT1G27460
AT1G27560
AT1G27680
AT1G27820
AT1G27921
AT1G27921
AT1G27921
AT1G27921
AT1G27921
AT1G27920
AT1G27950
AT1G28110
AT1G28110
AT1G28110
AT1G28210
AT1G28290
AT1G28290
AT1G28350
AT1G28480
AT1G29418
AT1G06253
AT1G06253
AT1G29420
AT1G06257
AT1G06257
AT1G29470
AT1G29630
AT1G29910
AT1G29930
AT1G29980
AT1G30040
AT1G30040
AT1G30080
AT1G30080
AT1G30240
AT1G30360
AT1G30380
AT1G30570
AT1G30600
AT1G30690
AT1G30780
AT1G30960
AT1G31760
AT1G31860
AT1G06463
AT1G06463
AT1G06467
AT1G06467
AT1G32120
AT1G32470
AT1G32510
AT1G32520
AT1G32570
AT1G33260
AT1G33260
AT1G33470
AT1G35420
AT1G06897
AT1G06897
AT1TE42595
AT1TE42665
AT1TE42670
AT1G35530
AT1G35880
AT1G36060
AT1G36180
AT1G36240
AT1G36280
AT1TE45995
AT1G41830
AT1G41880
AT1G09455
AT1G42470
AT1G42470
AT1TE52495
AT1G43000
AT1G43170
AT1G43580
AT1G07167
AT1G07167
AT1G43605
AT1TE54440
AT1TE54445
AT1G43765
AT1G44085
AT1G44100
AT1G44110
AT1G44110
AT1G44150
AT1G44350
AT1TE55795
AT1G44575
AT1TE55920
AT1G44740
AT1G44830
AT1G45130
AT1G45207
AT1G46264
AT1G46264
AT1G09495
AT1G46480
AT1G46480
AT1G47130
AT1G47210
AT1G07347
AT1G07347
AT1G47380
AT1G47389
AT1G47440
AT1G47570
AT1G47578
AT1G47655
AT1G47670
AT1G07413
AT1G07413
AT1G47840
AT1G47900
AT1G47915
AT1G47920
AT1G48268
AT1G48280
AT1G48480
AT1TE59480
AT1G48580
AT1G07493
AT1G07493
AT1G48610
AT1G48740
AT1G48920
AT1G48920
AT1G48950
AT1G49225
AT1G49250
AT1G49330
AT1G49370
AT1G49380
AT1G49450
AT1G49730
AT1G49870
AT1G49920
AT1G49952
AT1G49980
AT1G50010
AT1G50010
AT1G07603
AT1G07603
AT1G50110
AT1G50130
AT1G50180
AT1G50240
AT1G07627
AT1G07627
AT1G51130
AT1G51130
AT1G51380
AT1G51405
AT1G51630
AT1G51960
AT1G52000
AT1G52290
AT1G52290
AT1G52500
AT1G52615
AT1G52615
AT1G52670
AT1G52930
AT1G53040
AT1G53090
AT1G53090
AT1G53140
AT1TE65500
AT1G53345
AT1G53380
AT1G53380
AT1G53450
AT1G53470
AT1G53500
AT1G07893
AT1G07893
AT1G53520
AT1G07937
AT1G07937
AT1G53830
AT1G53830
AT1G53850
AT1G53860
AT1G53920
AT1G54270
AT1G07957
AT1G07957
AT1G54385
AT1G54390
AT1TE67185
AT1G54530
AT1G54660
AT1G54660
AT1G54690
AT1G07983
AT1G07983
AT1G54930
AT1TE67650
AT1G55030
AT1G55500
AT1G55690
AT1G56420
AT1TE69845
AT1G56423
AT1G56570
AT1G56580
AT1G56670
AT1G57770
AT1G57840
AT1TE70720
AT1G57850
AT1G58037
AT1G58330
AT1G58360
AT1G58400
AT1G58602
AT1G58602
AT1G58602
AT1TE71775
AT1TE71775
AT1TE71775
AT1G59540
AT1G59780
AT1G59890
AT1G60030
AT1G60030
AT1G60460
AT1G60600
AT1G60690
AT1G60790
AT1G60800
AT1G60810
AT1G60860
AT1G60890
AT1G61000
AT1G61100
AT1G61190
AT1G61255
AT1G61340
AT1G61450
AT1G61580
AT1G08403
AT1G08403
AT1G08413
AT1G08413
AT1G62110
AT1G62150
AT1G62310
AT1G62430
AT1G62440
AT1TE76200
AT1G62490
AT1G62520
AT1G62540
AT1G62770
AT1G62870
AT1G63230
AT1G63240
AT1G63430
AT1G63470
AT1G63480
AT1G63500
AT1G63640
AT1G63650
AT1G63690
AT1G63710
AT1G63750
AT1G63810
AT1G63930
AT1G63990
AT1G64070
AT1G64210
AT1G64220
AT1TE78475
AT1G64390
AT1G64390
AT1G64390
AT1G64390
AT1G64680
AT1G64760
AT1G64880
AT1TE79280
AT1G65010
AT1G65010
AT1G65060
AT1G65150
AT1G65200
AT1G08743
AT1G08743
AT1G65240
AT1G65370
AT1G65470
AT1G65710
AT1G66140
AT1G66170
AT1G66180
AT1G66320
AT1G66330
AT1G66430
AT1G66430
AT1G66490
AT1G66540
AT1G66600
AT1G66620
AT1G66725
AT1G66730
AT1G66810
AT1G66810
AT1G66830
AT1G67030
AT1G67035
AT1G67040
AT1G67080
AT1G67120
AT1G67320
AT1G67530
AT1G67630
AT1G67645
AT1G67720
AT1G67750
AT1G67760
AT1G67780
AT1G67820
AT1G67820
AT1G67950
AT1G67950
AT1G08963
AT1G08963
AT1G08963
AT1G08963
AT1G68120
AT1G68238
AT1G68360
AT1G68470
AT1G68560
AT1G69360
AT1G69420
AT1G69530
AT1G69770
AT1G70130
AT1G70210
AT1G70220
AT1G70430
AT1G70440
AT1G70450
AT1G70460
AT1G70630
AT1G70710
AT1G70720
AT1G70895
AT1TE87480
AT1G70940
AT1G70940
AT1G71020
AT1G71380
AT1G71380
AT1G71750
AT1G71830
AT1G72240
AT1G72250
AT1G72410
AT1G72490
AT1G72500
AT1G72670
AT1G73080
AT1G73470
AT1G73550
AT1G73560
AT1G73860
AT1G74150
AT1G74430
AT1G74430
AT1G09457
AT1G09457
AT1G74440
AT1G74690
AT1G74710
AT1G75030
AT1G75050
AT1G75060
AT1G75150
AT1G75280
AT1G75500
AT1G75680
AT1G75680
AT1G75710
AT1G75780
AT1G09603
AT1G09603
AT1G75920
AT1G76160
AT1G76160
AT1G76160
AT1G76420
AT1G76710
AT1G76790
AT1G76878
AT1G76878
AT1G76878
AT1G76878
AT1G76880
AT1G76880
AT1G76930
AT1G76950
AT1G76952
AT1G77340
AT1G77390
AT1G77500
AT1G77600
AT1G77790
AT1G77840
AT1G77855
AT1G77855
AT1TE95780
AT1G77860
AT1G77990
AT1TE95915
AT1TE95920
AT1TE95925
AT1G78060
AT1G78060
AT1G78120
AT1G78440
AT1G78530
AT1G78540
AT1G78580
AT1G78580
AT1G78580
AT1G09827
AT1G09827
AT1G78820
AT1G79460
AT1G79460
AT1G79500
AT1G79640
AT1G79820
AT1G09923
AT1G09923
AT1G80130
AT1G80270
AT1G80520
AT1G80640
AT1G80710
AT1G80820
AT2G01630
AT2G01910
AT2G01913
AT2G02100
AT2G02150
AT2G02350
AT2G02820
AT2G03480
AT2TE05755
AT2TE05755
AT2G04039
AT2TE06200
AT2TE06205
AT2G04160
AT2G04170
AT2G04235
AT2G04280
AT2G04755
AT2G04755
AT2TE06955
AT2TE06955
AT2G04530
AT2G04780
AT2G04790
AT2G05632
AT2G05760
AT2G05790
AT2G05790
AT2G06025
AT2G06850
AT2G06850
AT2G06850
AT2TE12220
AT2TE12220
AT2TE12510
AT2G07042
AT2TE12750
AT2G07170
AT2G07690
AT2G07690
AT2TE17525
AT2G10608
AT2TE18505
AT2G00550
AT2G13820
AT2TE23965
AT2TE23970
AT2G14860
AT2G14890
AT2TE26110
AT2TE26230
AT2TE26230
AT2G06305
AT2G06305
AT2G15050
AT2TE26655
AT2G15128
AT2G15280
AT2G15340
AT2G15400
AT2G15440
AT2G15765
AT2G16430
AT2G16440
AT2G16580
AT2G16580
AT2G16575
AT2G16890
AT2G16890
AT2G16895
AT2G06835
AT2G06835
AT2G06855
AT2G06855
AT2G06865
AT2G06865
AT2G17300
AT2G17442
AT2G17480
AT2G17480
AT2TE31290
AT2G17620
AT2G17620
AT2G17630
AT2G17860
AT2G18193
AT2G18220
AT2G18440
AT2G18440
AT2G10045
AT2G18470
AT2G00630
AT2G18600
AT2TE33525
AT2G18720
AT2G19090
AT2G19490
AT2G19690
AT2G19990
AT2G20340
AT2G20635
AT2G20710
AT2G07325
AT2G07325
AT2G20800
AT2G20800
AT2TE37760
AT2G20980
AT2G21520
AT2G21790
AT2G21790
AT2G21920
AT2G22170
AT2G22440
AT2G07605
AT2G07605
AT2G22496
AT2G22590
AT2G22660
AT2G22670
AT2G23060
AT2G23130
AT2TE42810
AT2G23530
AT2G23690
AT2G24280
AT2G08000
AT2G08000
AT2G24310
AT2G24350
AT2G08020
AT2G08020
AT2G24490
AT2G24490
AT2G24490
AT2G24480
AT2G24630
AT2G24680
AT2G24762
AT2G24970
AT2G25050
AT2G25055
AT2G25060
AT2G25100
AT2TE45795
AT2G25130
AT2G25180
AT2G25180
AT2G25270
AT2TE46175
AT2G25355
AT2G25360
AT2TE46450
AT2G25420
AT2G25480
AT2G25530
AT2G25540
AT2G25640
AT2G25790
AT2G25790
AT2G25790
AT2G25790
AT2G25880
AT2G26040
AT2G26180
AT2G26200
AT2G26270
AT2G26380
AT2G26380
AT2G26520
AT2G26600
AT2G26695
AT2G26700
AT2G26700
AT2G26710
AT2G26710
AT2G26750
AT2G26900
AT2G26910
AT2G26930
AT2G26940
AT2G27040
AT2G27060
AT2G27170
AT2G27229
AT2G27970
AT2G27970
AT2G28050
AT2G28080
AT2G28140
AT2G28150
AT2G28180
AT2G28250
AT2G08255
AT2G08255
AT2G28260
AT2G28320
AT2TE52710
AT2G28470
AT2G28500
AT2G28510
AT2G28540
AT2G28560
AT2G28790
AT2G28950
AT2G29125
AT2G29180
AT2G29260
AT2G29440
AT2G29440
AT2G29460
AT2G29490
AT2G29530
AT2G29540
AT2G29550
AT2G29550
AT2G29570
AT2G29680
AT2G29680
AT2G29960
AT2TE55860
AT2G29980
AT2G29980
AT2TE55910
AT2G30070
AT2G30300
AT2G30400
AT2G30820
AT2G31150
AT2G31270
AT2G31360
AT2G31360
AT2G31360
AT2G31480
AT2G31750
AT2G31751
AT2G31751
AT2G31751
AT2G31920
AT2G32020
AT2G32280
AT2G32340
AT2G32500
AT2G32550
AT2G32590
AT2G32640
AT2G32765
AT2G32990
AT2G32990
AT2TE61810
AT2G33280
AT2G08560
AT2G08560
AT2G33310
AT2G33390
AT2G33530
AT2G33560
AT2G33570
AT2G33620
AT2G08595
AT2G08595
AT2G33847
AT2G34300
AT2TE64130
AT2G08665
AT2G08665
AT2G34420
AT2G34555
AT2G34650
AT2G34670
AT2G34680
AT2G34680
AT2G34940
AT2G35190
AT2G35190
AT2G35343
AT2G35345
AT2G35350
AT2G35350
AT2G35430
AT2G35600
AT2G35710
AT2G35859
AT2G35859
AT2G35859
AT2G35859
AT2G35860
AT2G35860
AT2G35880
AT2G35880
AT2G36200
AT2G36290
AT2G36560
AT2G36570
AT2G36870
AT2G36885
AT2G36885
AT2G36910
AT2G37050
AT2G37070
AT2G37080
AT2G37380
AT2G37510
AT2G37540
AT2G37560
AT2G37585
AT2G37790
AT2G37960
AT2G08915
AT2G37970
AT2G08915
AT2G38160
AT2G38180
AT2G38540
AT2G38620
AT2G38720
AT2G38970
AT2G39240
AT2G39415
AT2G39560
AT2G39620
AT2G39690
AT2G39700
AT2G39700
AT2G39900
AT2G40010
AT2G40150
AT2G40340
AT2G40450
AT2G40460
AT2G40480
AT2G40480
AT2G40540
AT2G40540
AT2G40550
AT2G40711
AT2G41130
AT2G41800
AT2G41800
AT2G41820
AT2G41940
AT2G41990
AT2G42110
AT2G42200
AT2G42260
AT2G42365
AT2G42365
AT2G42365
AT2G42365
AT2G42370
AT2G42380
AT2G42570
AT2G42570
AT2G42870
AT2G42955
AT2G42960
AT2G42960
AT2G43120
AT2G43375
AT2G09460
AT2G09460
AT2G43500
AT2G09485
AT2G09490
AT2G09490
AT2G43910
AT2G44150
AT2G44170
AT2G44690
AT2G44830
AT2G44830
AT2G44940
AT2G45080
AT2G45300
AT2G45480
AT2G45490
AT2G45870
AT2G46040
AT2G46110
AT2G46380
AT2G46420
AT2G46535
AT2G46590
AT2G46790
AT2G46980
AT2G47460
AT2G47500
AT2G47560
AT2G09935
AT2G09935
AT2G47780
AT2G47950
AT3G01330
AT3G01600
AT3G01600
AT3G01630
AT3G01810
AT3G02120
AT3G02170
AT3G02600
AT3G02640
AT3G02820
AT3G02830
AT3G02885
AT3G03060
AT3G03970
AT3G04620
AT3G04630
AT3G04730
AT3G04730
AT3G04800
AT3G04980
AT3G05320
AT3TE06390
AT3G05470
AT3G05470
AT3G05480
AT3G05625
AT3G05650
AT3G05720
AT3G05740
AT3G05750
AT3G05800
AT3G05910
AT3G06030
AT3G06035
AT3G06140
AT3G06770
AT3G06778
AT3G06880
AT3G06890
AT3G07000
AT3G07540
AT3G07860
AT3G08030
AT3G09150
AT3G09280
AT3G09385
AT3G09430
AT3G09440
AT3G09710
AT3G09730
AT3G10110
AT3G10200
AT3G10290
AT3G10340
AT3G10690
AT3G10720
AT3G10840
AT3G10880
AT3G10940
AT3G11050
AT3G11520
AT3G11860
AT3G11860
AT3G12060
AT3G12110
AT3G12145
AT3G12180
AT3G12840
AT3G12860
AT3G12870
AT3G12900
AT3G12920
AT3G12920
AT3G12970
AT3G13510
AT3G13510
AT3G13520
AT3G13560
AT3G13560
AT3G13600
AT3G13650
AT3G13720
AT3G13724
AT3G13860
AT3G14172
AT3G14310
AT3G14350
AT3G02915
AT3G02915
AT3G14370
AT3G14370
AT3G14570
AT3G14740
AT3G14870
AT3G14890
AT3G14890
AT3G15357
AT3G15390
AT3G15550
AT3G15730
AT3G15850
AT3G16240
AT3G03265
AT3G03265
AT3G16250
AT3G03275
AT3G03275
AT3G16310
AT3G16320
AT3G16330
AT3G16870
AT3G16980
AT3G17040
AT3G17120
AT3G17130
AT3G17340
AT3G17360
AT3G17390
AT3G17420
AT3G17420
AT3G17420
AT3G17590
AT3G17609
AT3G17640
AT3TE25340
AT3G17680
AT3G17690
AT3G17700
AT3TE25420
AT3G17840
AT3G18000
AT3G18000
AT3G18050
AT3G18070
AT3G18280
AT3G18282
AT3G18524
AT3G18600
AT3TE26950
AT3G18630
AT3G18730
AT3G19050
AT3G19290
AT3G03815
AT3G19300
AT3G19360
AT3G19370
AT3G19440
AT3G19500
AT3G19720
AT3G19960
AT3G20015
AT3G20070
AT3G20087
AT3G20150
AT3G20200
AT3G20240
AT3G20260
AT3G20475
AT3G20490
AT3G20560
AT3G20690
AT3G20780
AT3G20790
AT3G20860
AT3TE30980
AT3G21150
AT3G21250
AT3G04085
AT3G04085
AT3G21430
AT3G21480
AT3G21480
AT3G21660
AT3G21680
AT3G21770
AT3G21890
AT3G22125
AT3G22142
AT3TE32785
AT3G22430
AT3G22550
AT3G22780
AT3G22790
AT3G22840
AT3G22840
AT3G23030
AT3G23090
AT3G23090
AT3G23200
AT3G23390
AT3G23450
AT3TE35255
AT3G23670
AT3G23730
AT3G23740
AT3G23805
AT3G23810
AT3G23810
AT3G23810
AT3G23820
AT3G23830
AT3G23890
AT3G23940
AT3G23970
AT3G24090
AT3G24340
AT3G24360
AT3G24518
AT3G24518
AT3G24518
AT3G24518
AT3G24518
AT3G24520
AT3G24540
AT3G24660
AT3G24780
AT3G24780
AT3G25030
AT3G25100
AT3G25130
AT3G25130
AT3G25250
AT3G25250
AT3G25520
AT3G25540
AT3G25790
AT3G25900
AT3G26050
AT3G26060
AT3G04975
AT3G04975
AT3G04985
AT3G04985
AT3G26440
AT3G26445
AT3G26700
AT3G26700
AT3G26710
AT3G26800
AT3G26922
AT3G27120
AT3G27190
AT3G27230
AT3G27250
AT3G27280
AT3G27400
AT3G27400
AT3G27400
AT3TE42200
AT3G27430
AT3G27630
AT3G27640
AT3G27865
AT3G27865
AT3G05325
AT3G05325
AT3G27940
AT3G27970
AT3G28060
AT3G28150
AT3G28150
AT3G28150
AT3G05445
AT3G05445
AT3TE43605
AT3TE43610
AT3TE43610
AT3TE43610
AT3TE43615
AT3G28180
AT3G28193
AT3TE43700
AT3G28310
AT3TE44000
AT3G28340
AT3G28350
AT3TE44310
AT3G00540
AT3G28970
AT3G00560
AT3G29150
AT3G29160
AT3G29320
AT3TE47555
AT3G29635
AT3G29636
AT3G05945
AT3G05945
AT3G30460
AT3TE51690
AT3G31005
AT3TE52555
AT3G32377
AT3G33528
AT3TE57720
AT3G42170
AT3TE59445
AT3TE59450
AT3G42660
AT3TE60460
AT3G43170
AT3G43240
AT3G43580
AT3TE63020
AT3TE63025
AT3G43720
AT3G43720
AT3G43950
AT3G44050
AT3G44050
AT3TE64985
AT3G44450
AT3G44590
AT3G44660
AT3G44730
AT3G44763
AT3G44800
AT3G44940
AT3G44950
AT3G44990
AT3G44990
AT3G45000
AT3G45190
AT3TE67165
AT3G45730
AT3G45960
AT3TE69720
AT3TE69725
AT3G46940
AT3G46950
AT3G07605
AT3G07605
AT3G46970
AT3G47030
AT3G47070
AT3G07735
AT3G07735
AT3G47347
AT3G47347
AT3G47348
AT3G47348
AT3G47390
AT3G07745
AT3G07745
AT3G47460
AT3G47780
AT3G47800
AT3G47950
AT3G48160
AT3G48160
AT3G48187
AT3G48343
AT3TE72640
AT3TE72645
AT3G48540
AT3G48610
AT3G48610
AT3G48620
AT3G48900
AT3G49010
AT3G49155
AT3G49220
AT3G49250
AT3G49650
AT3G49690
AT3G49750
AT3G49760
AT3G49950
AT3G50040
AT3G50070
AT3G50100
AT3G50240
AT3G50400
AT3TE76045
AT3G50520
AT3G50685
AT3G50750
AT3G50750
AT3G50760
AT3G50890
AT3G50900
AT3G50970
AT3G51080
AT3G51150
AT3G51230
AT3G51238
AT3G51238
AT3G51240
AT3G51280
AT3G51280
AT3G51290
AT3G51680
AT3G51710
AT3G51710
AT3G51895
AT3G51930
AT3G51950
AT3G52170
AT3G52180
AT3G52460
AT3G52580
AT3G52630
AT3G52740
AT3G52890
AT3G53190
AT3G53232
AT3G53320
AT3G53680
AT3G53760
AT3G54040
AT3G54060
AT3G54180
AT3G54260
AT3G54260
AT3G54400
AT3G54560
AT3G54750
AT3G54790
AT3G08425
AT3G08425
AT3G55120
AT3G55170
AT3G55580
AT3G55690
AT3G56070
AT3G56290
AT3G56290
AT3G56300
AT3G56330
AT3G56370
AT3G56570
AT3G56670
AT3G56810
AT3G57010
AT3G57010
AT3G57020
AT3G57040
AT3G57160
AT3G57680
AT3G57860
AT3G57910
AT3G57920
AT3G57940
AT3G58650
AT3G58820
AT3G58850
AT3G58975
AT3G59100
AT3G59190
AT3G59220
AT3G59220
AT3G59400
AT3G59410
AT3G59450
AT3G59540
AT3G59550
AT3G59550
AT3G59570
AT3G59670
AT3G59700
AT3G59710
AT3G09225
AT3G09225
AT3G59820
AT3G59850
AT3G59850
AT3G59890
AT3G60390
AT3G60580
AT3G60660
AT3G60840
AT3G60900
AT3G61090
AT3G61150
AT3G61220
AT3G61550
AT3G61610
AT3G61650
AT3G61840
AT3G61850
AT3G61897
AT3G61920
AT3G62070
AT3G62570
AT3G62610
AT3G62615
AT3G62630
AT4G00020
AT4G00050
AT4G00730
AT4G00750
AT4G00755
AT4G00890
AT4G00889
AT4G01080
AT4G01270
AT4G03895
AT4G01575
AT4G03895
AT4TE03530
AT4G01580
AT4G01580
AT4G02060
AT4G02110
AT4G02290
AT4G02330
AT4G02390
AT4G03090
AT4G03130
AT4G03210
AT4G03210
AT4G03270
AT4G03292
AT4G03380
AT4TE07570
AT4G03470
AT4G03610
AT4G03620
AT4G03620
AT4G03625
AT4G03630
AT4G04077
AT4G04077
AT4G04078
AT4TE09460
AT4TE10585
AT4TE10775
AT4G04745
AT4G05120
AT4G05190
AT4G05250
AT4TE12760
AT4G05380
AT4G05500
AT4TE13150
AT4G05520
AT4TE13375
AT4G06634
AT4TE17660
AT4G06748
AT4G07960
AT4TE20245
AT4G05425
AT4G05425
AT4G05435
AT4G05435
AT4G08370
AT4TE22095
AT4TE22095
AT4G08520
AT4G08590
AT4G08685
AT4TE23340
AT4TE23345
AT4TE23345
AT4TE23345
AT4G09060
AT4G09080
AT4G09300
AT4G09320
AT4G09350
AT4G09460
AT4G09870
AT4TE26965
AT4G10360
AT4G10390
AT4G10400
AT4G10630
AT4G11140
AT4G11160
AT4TE30235
AT4G11780
AT4G12005
AT4G12120
AT4G12210
AT4G12420
AT4G12420
AT4G12420
AT4G12540
AT4TE32360
AT4G12543
AT4G12545
AT4G12545
AT4TE32375
AT4TE32380
AT4G12620
AT4G12620
AT4G12730
AT4G12730
AT4G12740
AT4TE32690
AT4G12880
AT4G12880
AT4TE32995
AT4G12950
AT4G12980
AT4G12980
AT4G13040
AT4G06010
AT4G06010
AT4G06015
AT4G06015
AT4G13370
AT4G13650
AT4G13670
AT4G13690
AT4G13710
AT4G13900
AT4G13900
AT4G13930
AT4G13940
AT4G13990
AT4G14104
AT4G14120
AT4G14150
AT4G14310
AT4G14330
AT4G14350
AT4G14350
AT4G14360
AT4G14660
AT4TE37300
AT4G14690
AT4G14700
AT4G14740
AT4G06225
AT4G06225
AT4G06235
AT4G06235
AT4G06240
AT4G06240
AT4G06245
AT4G06245
AT4G06250
AT4G06250
AT4G06275
AT4G14770
AT4G14960
AT4G15440
AT4G15450
AT4G15450
AT4TE39505
AT4TE39505
AT4G15490
AT4G15630
AT4G15630
AT4G15720
AT4TE40115
AT4G15790
AT4G15910
AT4G15910
AT4G16140
AT4G16141
AT4G16340
AT4G16810
AT4TE42860
AT4TE42860
AT4TE42860
AT4G16860
AT4TE42905
AT4G16970
AT4G16970
AT4G16980
AT4G16983
AT4G17090
AT4G06665
AT4G06665
AT4G17180
AT4G17230
AT4G17240
AT4G17340
AT4G17340
AT4G17610
AT4G17740
AT4G17760
AT4G17980
AT4G18030
AT4G18280
AT4G18290
AT4G18440
AT4G18470
AT4G18630
AT4G18630
AT4G18790
AT4G18975
AT4G19120
AT4G19120
AT4G19130
AT4G19130
AT4G19400
AT4G19410
AT4G19530
AT4G19570
AT4G19610
AT4G19630
AT4G20020
AT4G20070
AT4G20320
AT4G20325
AT4G20400
AT4G20460
AT4G20470
AT4TE50620
AT4G20760
AT4TE51100
AT4G20870
AT4G20910
AT4G20910
AT4G20920
AT4G20970
AT4G21060
AT4G21070
AT4G21220
AT4G21230
AT4G21270
AT4TE52315
AT4G07000
AT4TE52320
AT4G21400
AT4G21820
AT4G21890
AT4G21940
AT4G21980
AT4G22020
AT4G22130
AT4G22130
AT4G22165
AT4G22340
AT4G22540
AT4G22570
AT4G22590
AT4G22610
AT4G22620
AT4G22720
AT4G22730
AT4G22730
AT4G07095
AT4G07095
AT4G22780
AT4G22780
AT4G22860
AT4G22960
AT4G22970
AT4G23000
AT4G23070
AT4G23070
AT4G23500
AT4G23720
AT4G23740
AT4G23740
AT4G23770
AT4G23800
AT4G23800
AT4G24050
AT4G24080
AT4G24180
AT4G24260
AT4G24265
AT4G24580
AT4G24710
AT4G24780
AT4G24780
AT4G24790
AT4G24790
AT4G24810
AT4G24930
AT4G24972
AT4G24972
AT4G25120
AT4G25240
AT4G25340
AT4G25350
AT4G25480
AT4G25530
AT4G25630
AT4TE61260
AT4G25870
AT4G26020
AT4G26095
AT4G26095
AT4G26095
AT4G26090
AT4G26100
AT4G26660
AT4G26960
AT4G27030
AT4G27180
AT4G03195
AT4TE64180
AT4G27220
AT4G27510
AT4G27560
AT4G27595
AT4G27720
AT4G27730
AT4G27730
AT4G07895
AT4G07895
AT4G28020
AT4G28050
AT4G28100
AT4G28190
AT4G28190
AT4G28250
AT4G28250
AT4G28270
AT4G28310
AT4G28360
AT4G28430
AT4G28600
AT4G28660
AT4G28700
AT4G28706
AT4G28740
AT4G28811
AT4G28840
AT4TE67780
AT4G29090
AT4G29150
AT4G29170
AT4G29240
AT4G29340
AT4G29340
AT4G29360
AT4G29730
AT4G29730
AT4G08215
AT4G08215
AT4G29760
AT4G29930
AT4G29980
AT4G30020
AT4G30020
AT4G30090
AT4G30160
AT4G30290
AT4G30290
AT4G30410
AT4G30460
AT4G30510
AT4G30650
AT4G30650
AT4G30680
AT4G30800
AT4G30860
AT4G30980
AT4G30980
AT4G31000
AT4G31020
AT4G31360
AT4G31390
AT4G31400
AT4G31400
AT4G31590
AT4G31590
AT4G31600
AT4G31790
AT4G31980
AT4G08615
AT4G08615
AT4G32330
AT4G32410
AT4G32770
AT4G32770
AT4G32830
AT4G33130
AT4G33130
AT4G33260
AT4G33270
AT4G33270
AT4G33280
AT4G33400
AT4G33560
AT4G33870
AT4G33905
AT4G33990
AT4G34160
AT4G34220
AT4G34420
AT4G34440
AT4G34510
AT4G34580
AT4TE79310
AT4G34620
AT4G34730
AT4G35390
AT4G35519
AT4G35520
AT4G35650
AT4G35720
AT4G35730
AT4G35920
AT4G35930
AT4G35930
AT4G35950
AT4G36220
AT4G36360
AT4G36360
AT4G36580
AT4G36640
AT4G36950
AT4G37080
AT4G37110
AT4G37230
AT4G37240
[truncated: 676 more rows]

## Sheet: k4me3_day1to4_decreased_GeneIDs
AT1G01180
AT1G01420
AT1G01453
AT1G04037
AT1G04037
AT1G01740
AT1G02530
AT1G02820
AT1G02850
AT1G03120
AT1G03730
AT1G03800
AT1G03950
AT1G04150
AT1G04360
AT1G04730
AT1G05300
AT1G05420
AT1G05490
AT1G06160
AT1G06310
AT1G06520
AT1G07135
AT1G07160
AT1TE07180
AT1G07473
AT1G04583
AT1G04583
AT1G07720
AT1G08090
AT1G08090
AT1G08090
AT1G08120
AT1G04643
AT1G04643
AT1G04643
AT1G08930
AT1G09450
AT1G09750
AT1G09750
AT1G10140
AT1G10300
AT1G10460
AT1G10522
AT1G10530
AT1G04803
AT1G04803
AT1G10770
AT1G11608
AT1G11670
AT1G11670
AT1G11710
AT1G11720
AT1G04873
AT1G04873
AT1G12020
AT1G12220
AT1G12320
AT1G12610
AT1G12980
AT1G13080
AT1G13090
AT1G13740
AT1G13830
AT1G13930
AT1G14370
AT1G05077
AT1G05077
AT1G14490
AT1G15190
AT1G15210
AT1G15250
AT1G15520
AT1G15580
AT1G15830
AT1G15825
AT1G15840
AT1TE17610
AT1G15870
AT1G16120
AT1G16130
AT1G16160
AT1G16500
AT1G16500
AT1G16510
AT1G17020
AT1G17030
AT1G17147
AT1TE18960
AT1G17240
AT1G17745
AT1G05317
AT1G05317
AT1G17750
AT1G05327
AT1G05327
AT1G17840
AT1G17960
AT1G18250
AT1G18350
AT1G18570
AT1G18590
AT1G18910
AT1G18940
AT1G19180
AT1G19210
AT1G19320
AT1TE21735
AT1TE21735
AT1G19460
AT1G19470
AT1G19630
AT1G05523
AT1G05523
AT1G20070
AT1G20310
AT1G20480
AT1G20500
AT1G20720
AT1TE23940
AT1G21326
AT1G21530
AT1G21650
AT1G22110
AT1G22230
AT1G22470
AT1G22480
AT1G22640
AT1G22710
AT1G22900
AT1G23000
AT1G23210
AT1G23700
AT1G23760
AT1G23770
AT1G24140
AT1G24480
AT1G24490
AT1G24580
AT1G24650
AT1G25440
AT1G25510
AT1G26230
AT1G26330
AT1G26540
AT1G26600
AT1G26761
AT1G27880
AT1G27950
AT1G28020
AT1G28130
AT1G28130
AT1G28480
AT1G29240
AT1G29420
AT1G06257
AT1G06257
AT1G30280
AT1G30282
AT1G30282
AT1G30282
AT1G30530
AT1G30650
AT1G30700
AT1G30720
AT1G30730
AT1G30780
AT1G30810
AT1G30800
AT1G30840
AT1G30960
AT1G31290
AT1TE36160
AT1G31760
AT1TE37060
AT1TE37065
AT1G32350
AT1TE38985
AT1G33240
AT1G33260
AT1G33800
AT1G34120
AT1G34420
AT1G35210
AT1G35230
AT1G35530
AT1G35880
AT1TE44385
AT1G36940
AT1G07143
AT1G07143
AT1G43170
AT1TE54440
AT1TE54445
AT1G43730
AT1TE54470
AT1G43760
AT1TE54715
AT1G44350
AT1TE55795
AT1TE55795
AT1TE55795
AT1G47210
AT1G47290
AT1TE57530
AT1G47370
AT1G47440
AT1G47550
AT1TE57890
AT1G47560
AT1G47655
AT1G47670
AT1G47840
AT1G47915
AT1G47920
AT1G48280
AT1G48315
AT1G48315
AT1G48315
AT1G48315
AT1G48315
AT1G48315
AT1G48320
AT1G48400
AT1G48480
AT1TE59480
AT1G07493
AT1G07493
AT1G48740
AT1G48920
AT1G49000
AT1G49170
AT1G49450
AT1G49750
AT1G49920
AT1G50130
AT1G07627
AT1G07627
AT1G50400
AT1G50690
AT1G50770
AT1G51130
AT1G51190
AT1G51500
AT1G51530
AT1G51560
AT1G51680
AT1G51940
AT1G51960
AT1G52000
AT1G52000
AT1G52200
AT1G52270
AT1G52290
AT1G52490
AT1G52500
AT1G52615
AT1G52615
AT1G52770
AT1G52800
AT1G52800
AT1G52890
AT1G53070
AT1G53163
AT1TE65505
AT1G53260
AT1G53340
AT1G53345
AT1G53470
AT1G53540
AT1G53700
AT1G07937
AT1G07937
AT1G53860
AT1G54215
AT1G54310
AT1G54440
AT1G54930
AT1TE67650
AT1G55020
AT1G55030
AT1G55040
AT1G55430
AT1TE68360
AT1G55850
AT1G56570
AT1G56580
AT1G56670
AT1G57730
AT1G57980
AT1G58037
AT1G58340
AT1G58360
AT1G58420
AT1G58602
AT1G58602
AT1G58602
AT1G58602
AT1TE71775
AT1TE71775
AT1TE71775
AT1G59640
AT1G59720
AT1G59780
AT1G59780
AT1G59850
AT1G08273
AT1G08273
AT1G59940
AT1TE73215
AT1TE73220
AT1G60570
AT1G60730
AT1G60790
AT1G61370
AT1G61800
AT1G61930
AT1G62150
AT1G62310
AT1G62370
AT1G62440
AT1TE76200
AT1G62480
AT1G62490
AT1G62540
AT1G62560
AT1G62670
AT1G63140
AT1G63240
AT1G63245
AT1G63440
AT1G63570
AT1G63580
AT1G63650
AT1G63660
AT1G63690
AT1G63820
AT1G63930
AT1G64070
AT1G64170
AT1G64210
AT1G64600
AT1G64660
AT1G64880
AT1TE79280
AT1G64900
AT1G64970
AT1G08733
AT1G08733
AT1G65060
AT1G65150
AT1G65200
AT1G08743
AT1G08743
AT1G65690
AT1G65710
AT1G65870
AT1G66170
AT1G66620
AT1G66810
AT1G66920
AT1G66920
AT1G67100
AT1G67120
AT1G67330
AT1G67328
AT1G67328
AT1G67370
AT1G67400
AT1G67590
AT1G67630
AT1G67770
AT1G67820
AT1G68050
AT1G68200
AT1G68450
AT1G68520
AT1G68520
AT1G68530
AT1G68570
AT1G68620
AT1G68795
AT1G69050
AT1TE85070
AT1TE85075
AT1G69350
AT1G69490
AT1G69600
AT1G69890
AT1G70170
AT1G70175
AT1G70220
AT1G70430
AT1G70450
AT1G70630
AT1G70690
AT1G70895
AT1TE87480
AT1G71750
AT1G71770
AT1G71870
AT1G71910
AT1G72100
AT1G72240
AT1G72330
AT1G72900
AT1G73260
AT1G73620
AT1G73700
AT1G73810
AT1G74100
AT1G74420
AT1G74630
AT1G74710
AT1G75050
AT1G75090
AT1G75190
AT1G75240
AT1G75590
AT1G75600
AT1TE92890
AT1G75610
AT1G75710
AT1G76360
AT1G09623
AT1G09623
AT1G76430
AT1G76500
AT1G76590
AT1G76610
AT1G76650
AT1G76790
AT1G76930
AT1G77200
AT1G77340
AT1G77590
AT1G77640
AT1G77790
AT1G77860
AT1G78410
AT1G78860
AT1G79360
AT1G79360
AT1G80130
AT1G80340
AT1G80580
AT2G01810
AT2G01913
AT2G04038
AT2G04137
AT2G04080
AT2G04100
AT2G04110
AT2G04160
AT2G04170
AT2G04190
AT2G04530
AT2G05520
AT2G05580
AT2TE09380
AT2TE12510
AT2G00550
AT2G05875
AT2G05875
AT2G13275
AT2TE24465
AT2TE24470
AT2TE24475
AT2G14660
AT2G14860
AT2TE26230
AT2TE26230
AT2TE26230
AT2G15040
AT2G15050
AT2TE26655
AT2G15090
AT2G15128
AT2G15340
AT2G15480
AT2G15490
AT2G15765
AT2G16440
AT2G16650
AT2G16760
AT2G06835
AT2G06835
AT2G06855
AT2G06855
AT2G06865
AT2G06865
AT2TE31290
AT2G17860
AT2G18350
AT2G18620
AT2G18720
AT2G19850
AT2G20515
AT2G21060
AT2G21235
AT2G21780
AT2G21790
AT2G21840
AT2G22200
AT2G22330
AT2G22590
AT2G22660
AT2TE42485
AT2G24150
AT2G24570
AT2G24580
AT2TE45020
AT2G24762
AT2G24970
AT2G25090
AT2G25180
AT2G25410
AT2G25460
AT2G25540
AT2G25680
AT2G26040
AT2G26190
AT2G26290
AT2G26380
AT2G26380
AT2G26520
AT2G26720
AT2G26750
AT2G26910
AT2G27389
AT2G27390
AT2G27660
AT2G27690
AT2G28110
AT2G28210
AT2G28570
AT2G28630
AT2G28630
AT2G28671
AT2G28670
AT2G28690
AT2G28710
AT2G29200
AT2G29260
AT2G29680
AT2G29750
AT2G30080
AT2G30300
AT2G31020
AT2G31070
AT2G31920
AT2G32210
AT2G32220
AT2G32660
AT2G08535
AT2G08535
AT2G33010
AT2G33060
AT2G33080
AT2G33760
AT2G33847
AT2G33980
AT2G34060
AT2G34070
AT2G34110
AT2G34080
AT2G08650
AT2G08650
AT2G34210
AT2G34355
AT2G08665
AT2G08665
AT2G34420
AT2G34940
AT2G34990
AT2G35430
AT2G35570
AT2G35570
AT2TE66360
AT2G35590
AT2G35637
AT2G35637
AT2G35637
AT2G35637
AT2G35640
AT2G35700
AT2G35840
AT2G35850
AT2G35910
AT2G35930
AT2G35935
AT2G35950
AT2G36026
AT2G36030
AT2G36080
AT2G36400
AT2G36400
AT2G08795
AT2G08795
AT2G36430
AT2G36660
AT2G37000
AT2G37040
AT2G37130
AT2G37160
AT2G37380
AT2G37880
AT2G37930
AT2G38090
AT2G38100
AT2G38110
AT2G38180
AT2G38230
AT2G38340
AT2G08960
AT2G08960
AT2G38500
AT2G38540
AT2G39240
AT2G39415
AT2G39480
AT2G39620
AT2G40010
AT2G40080
AT2G40260
AT2G40370
AT2G40970
AT2G41130
AT2G41130
AT2G41178
AT2G41178
AT2G41178
AT2G41180
AT2G41312
AT2G41451
AT2G41660
AT2G41870
AT2G41990
AT2G42150
AT2G09335
AT2G09335
AT2G42200
AT2G42800
AT2TE80670
AT2G42865
AT2G42955
AT2G43060
AT2G43140
AT2G43440
AT2G43570
AT2G43820
AT2G43960
AT2G44578
AT2G44740
AT2G44810
AT2G44910
AT2G45120
AT2G45220
AT2G45340
AT2G45340
AT2G45360
AT2G09605
AT2G09605
AT2G45430
AT2G45480
AT2G45570
AT2G46040
AT2G46300
AT2G46660
AT2G46750
AT2G46840
AT2G46940
AT2G47150
AT2G00970
AT2G47230
AT2G47460
AT2G47520
AT2G47560
AT2G09935
AT2G09935
AT2G48080
AT3G01600
AT3G01700
AT3G02150
AT3G02170
AT3G02820
AT3G02850
AT3TE02640
AT3G03630
AT3G04010
AT3G04110
AT3G04720
AT3G04800
AT3G05720
AT3G05800
AT3G05937
AT3G06868
AT3G06870
AT3G07130
AT3G07150
AT3G07260
AT3G08810
AT3G09230
AT3G09240
AT3G09280
AT3G10340
AT3G10600
AT3G10720
AT3G11210
AT3G11340
AT3G12060
AT3G12145
AT3G12440
AT3TE16630
AT3G12840
AT3G12860
AT3G12970
AT3G13175
AT3G13600
AT3G13790
AT3G14060
AT3G14570
AT3G14690
AT3G14740
AT3G15250
AT3G15357
AT3G15670
AT3G16150
AT3G16420
AT3G16490
AT3G16950
AT3G17340
AT3G17360
AT3G17690
AT3G17700
AT3TE25420
AT3G18050
AT3G18560
AT3G18750
AT3G18777
AT3G18870
AT3G03785
AT3G03785
AT3G19220
AT3G19290
AT3G03815
AT3G19390
AT3G19440
AT3G20080
AT3G20475
AT3G20490
AT3G20810
AT3G20898
AT3G20900
AT3G20960
AT3G20978
AT3G20978
AT3TE30935
AT3TE31030
AT3G21080
AT3G21110
AT3G21150
AT3G21230
AT3G21240
AT3G21270
AT3G21300
AT3G21550
AT3G21560
AT3G21560
AT3G21660
AT3G21820
AT3G22100
AT3G22125
AT3G22142
AT3TE32785
AT3G22560
AT3G22750
AT3G22800
AT3G22800
AT3TE33830
AT3G22820
AT3G22820
AT3G22830
AT3G22930
AT3TE34080
AT3G23290
AT3G23410
AT3G23740
AT3G23810
AT3G23810
AT3G23860
AT3G23940
AT3G24220
AT3G24340
AT3G24515
AT3G24660
AT3G24810
AT3G25030
AT3G25250
AT3G25250
AT3G25290
AT3G25510
AT3G25520
AT3G25620
AT3G25640
AT3G25950
AT3G26170
AT3G26180
AT3G26210
AT3G26220
AT3G26470
AT3G05015
AT3G05015
AT3G26500
AT3G26770
AT3G26840
AT3G27120
AT3G27180
AT3G27190
AT3G27250
AT3TE42200
AT3G27415
AT3G27416
AT3G27640
AT3G27660
AT3G27940
AT3G28040
AT3G28193
AT3G28310
AT3TE44000
AT3G28350
AT3G28920
AT3G29035
AT3G29140
AT3G29375
AT3G29380
AT3G29575
AT3TE49110
AT3G06025
AT3G06025
AT3G30460
AT3TE51690
AT3G31005
AT3G00680
AT3G43170
AT3G43580
AT3G43600
AT3G43670
AT3TE63020
AT3TE63025
AT3TE63260
AT3G43740
AT3G43850
AT3TE63500
AT3TE63505
AT3G43950
AT3G43960
AT3G44050
AT3G44300
AT3G44300
AT3G44310
AT3G44310
AT3TE65875
AT3G44716
AT3G44753
AT3G44755
AT3TE66060
AT3G44830
AT3G44950
AT3G45400
AT3G45600
AT3G45780
AT3G46160
AT3G46940
AT3G47030
AT3G47060
AT3G47100
AT3G47290
AT3G47340
AT3G48020
AT3G48460
AT3G48510
AT3G48520
AT3G48700
AT3G49010
AT3G49400
AT3G49830
AT3G50010
AT3G50100
AT3G50140
AT3G50260
AT3G50320
AT3G50390
AT3G50480
AT3G50580
AT3G50685
AT3G50740
AT3G50750
AT3G50750
AT3G50760
AT3G50800
AT3G51080
AT3G51080
AT3G51290
AT3G51440
AT3G51895
AT3G52310
AT3G52370
AT3G52430
AT3G52540
AT3G53232
AT3G53310
AT3G53530
AT3G08350
AT3G08350
AT3G53940
AT3G54320
AT3G54720
AT3G54870
AT3G55010
AT3G55120
AT3G55580
AT3G55700
AT3G55780
AT3G55990
AT3G56260
AT3G56710
AT3G56810
AT3G57010
AT3G57500
AT3G57587
AT3G57670
AT3TE86990
AT3G58120
AT3G58850
AT3G59190
AT3G59200
AT3G59400
AT3G59410
AT3G59410
AT3G59450
AT3G59480
AT3G59570
AT3G59670
AT3G59700
AT3G60010
AT3G60390
AT3G09465
AT3G09465
AT3G60580
AT3G60660
AT3G60670
AT3G60840
AT3G60870
AT3G61550
AT3G61680
AT3G61730
AT3G61840
AT3G62610
AT3G62615
AT3G63470
AT4G00730
AT4G00750
AT4G00820
AT4G00890
AT4G00889
AT4G01110
AT4G01270
AT4G01350
AT4G01670
AT4G02290
AT4G02380
AT4G04125
AT4G02690
AT4G03270
AT4G03600
AT4TE08920
AT4G03823
AT4G03965
AT4G04077
AT4G04077
AT4G04078
AT4TE09460
AT4G04210
AT4G04570
AT4G04670
AT4G04695
AT4G04700
AT4G04745
AT4G05250
AT4G05380
AT4G06534
AT4G06746
AT4G07410
AT4G07408
AT4G07960
AT4G05425
AT4G05425
AT4G05435
AT4G05435
AT4G08370
AT4TE22095
AT4G05535
AT4G05535
AT4G09160
AT4G09170
AT4TE24570
AT4G09320
AT4G09450
AT4TE25590
AT4TE25865
AT4G09870
AT4TE26965
AT4G10265
AT4G11060
AT4G11140
AT4G11350
AT4G11530
AT4G11650
AT4G12050
AT4G12210
AT4G12290
AT4G12290
AT4G12310
AT4G12740
AT4TE32690
AT4TE32995
AT4G13250
AT4G13505
AT4G13505
AT4G13505
AT4G13510
AT4G13660
AT4G13710
AT4G14104
AT4G14250
AT4G14440
AT4G14740
AT4G06275
AT4G14805
AT4G15120
AT4G15150
AT4G15270
AT4G15280
AT4G15400
AT4G15440
AT4G15490
AT4G15490
AT4G15550
AT4G15720
AT4TE40115
AT4G15890
AT4G15910
AT4TE40685
AT4G16140
AT4G16155
AT4G16370
AT4G16600
AT4G16610
AT4G16630
AT4G16640
AT4G16750
AT4TE42860
AT4TE42860
AT4TE42905
AT4G16970
AT4G17380
AT4G17410
AT4G17460
AT4G17610
AT4G17680
AT4G17920
AT4G18195
AT4G18195
AT4G18440
AT4G18550
AT4G18980
AT4G19230
AT4G19230
AT4G19430
AT4G19460
AT4G19520
AT4G19530
AT4G20140
AT4G20235
AT4G20325
AT4G20820
AT4G21120
AT4G21120
AT4G21230
AT4G21410
AT4G21440
AT4G21903
AT4G21920
AT4G22020
AT4G22165
AT4G22270
AT4G22380
AT4G22600
AT4G22610
AT4G22810
AT4G22970
AT4G23030
AT4G23160
AT4TE56275
AT4G23180
AT4G23190
AT4G23250
AT4G23280
AT4G23300
AT4G23490
AT4G23500
AT4G23550
AT4G23810
AT4G23990
AT4G24000
AT4G24040
AT4G24080
AT4G24480
AT4G24660
AT4G24710
AT4G25070
AT4G25330
AT4G25340
AT4G25410
AT4G25630
AT4TE61260
AT4G26095
AT4G26095
AT4G26095
AT4G26090
AT4G26120
AT4G26330
AT4G27220
AT4G27260
AT4G27260
AT4G27260
AT4G27330
AT4G27560
AT4G28020
AT4G28310
AT4G28330
AT4G28340
AT4G28580
AT4G28700
AT4G28811
AT4G29150
AT4G29150
AT4G29370
AT4G29600
AT4G29730
AT4G29740
AT4G29905
AT4G30170
AT4G30840
AT4G31120
AT4G31360
AT4G31500
AT4G31620
AT4G31640
AT4G31650
AT4G31730
AT4G32860
AT4G32870
AT4G32990
AT4G33150
AT4G33170
AT4G33870
AT4G34300
AT4G34320
AT4G34440
AT4G34680
AT4G34860
AT4G34970
AT4G35350
AT4G35390
AT4G36500
AT4G36830
AT4G36850
AT4G36870
AT4G36950
AT4G37310
AT4G37400
AT4G37940
AT4G37980
AT4G37980
AT4G37990
AT4G39010
AT4G39030
AT4G39650
AT5G01225
AT5G01230
AT5G01280
AT5G01550
AT5G01595
AT5G01595
AT5G01600
AT5G01740
AT5G01790
AT5G02350
AT5G02550
AT5G02560
AT5G02560
AT5G02570
AT5G02890
AT5G04190
AT5G04340
AT5G04490
AT5G04770
AT5G05085
AT5G05090
AT5G05250
AT5G05580
AT5G05600
AT5G05630
AT5G06000
AT5G01135
AT5G01135
AT5G06250
AT5G06530
AT5G06550
AT5G06570
AT5G06710
AT5G06990
AT5G01345
AT5G01345
AT5G07180
AT5G07240
AT5G01375
AT5G01375
AT5G07280
AT5G07460
AT5G07590
AT5G08305
AT5G08610
AT5G08620
AT5G09300
AT5G09440
AT5G09520
AT5G09730
AT5TE10980
AT5G10130
AT5G10720
AT5G10965
AT5G10965
AT5G10965
AT5G10965
AT5G10965
AT5G10965
AT5G10970
AT5G11540
AT5G12470
AT5G13060
AT5G13250
AT5G13350
AT5G13370
AT5G13580
AT5G13830
AT5G13930
AT5G14200
AT5G14490
AT5G14640
AT5G14690
AT5G14700
AT5G14860
AT5G14920
AT5G16690
AT5G16930
AT5G17040
AT5G17760
AT5G17760
AT5G17880
AT5G18180
AT5G18290
AT5G18300
AT5G18460
AT5G18470
AT5G02895
AT5G02895
AT5G18820
AT5G18930
AT5G19040
AT5G19110
AT5G19110
AT5G19160
AT5G19170
AT5G19310
AT5G19740
AT5G19750
AT5G20110
AT5G20230
AT5G20635
AT5G20670
AT5G20740
AT5G21105
AT5G21130
AT5G21950
AT5G21960
AT5G22110
AT5G22140
AT5G22200
AT5G22480
AT5G22720
AT5G22730
AT5G22800
AT5G22800
AT5G22800
AT5G22880
AT5G22890
AT5G22940
AT5G22940
AT5G23000
AT5G23000
AT5G23170
AT5G23420
AT5G23580
AT5G23700
AT5G23750
AT5G23800
AT5G23900
AT5G23950
AT5G24080
AT5G03685
AT5G03685
AT5G24090
AT5G24165
AT5G24230
AT5G24570
AT5G24575
AT5G24580
AT5G24760
AT5G24960
AT5TE31130
AT5G24990
AT5G25010
AT5G25020
AT5G25580
AT5G25620
AT5G25910
AT5G26310
AT5TE33455
AT5G26731
AT5G26622
AT5G26900
AT5G27130
AT5G27230
AT5G27230
AT5G27330
AT5G27420
AT5G27420
AT5G27580
AT5G27630
AT5G27920
AT5TE36230
AT5TE36230
AT5G28030
AT5TE36510
AT5G04695
AT5G04695
AT5TE36955
AT5TE36960
AT5TE36965
AT5TE38745
AT5G28830
AT5G35400
AT5G35770
AT5G05305
AT5G05305
AT5G35890
AT5TE50215
AT5G36000
AT5TE50625
AT5TE50630
AT5G36220
AT5TE52425
AT5G36950
AT5G37072
AT5G37460
AT5G37470
AT5G37630
AT5G37980
AT5G37980
AT5G38000
AT5G38010
AT5TE54905
AT5G38120
AT5TE55175
AT5G38212
AT5G38212
AT5G38212
AT5G38212
AT5G38212
AT5G38212
AT5G38210
AT5G38210
AT5G38212
AT5G38212
AT5G38240
AT5G38340
AT5G38344
AT5G05775
AT5G38620
AT5TE56420
AT5G39020
AT5G00560
AT5G39550
AT5G39610
AT5G39610
AT5G39810
AT5G40480
AT5TE58950
AT5TE58950
AT5G40780
AT5G40780
AT5G40800
AT5G40940
AT5G41460
AT5G41763
AT5TE60335
AT5G42250
AT5G42380
AT5G42445
AT5G42630
AT5G42720
AT5TE61930
AT5G42780
AT5G42900
AT5G43020
AT5G43080
AT5TE62545
AT5G43250
AT5G43750
AT5G44160
AT5G44460
AT5G44610
AT5TE64925
AT5G44700
AT5G44910
AT5TE65370
AT5TE65370
AT5G45150
AT5G45472
AT5G45472
AT5G45472
AT5G45472
AT5G45472
AT5G45472
AT5G45472
AT5G45472
AT5G45472
AT5G45472
AT5G45470
AT5G45480
AT5G45472
AT5G45490
AT5G45730
AT5G46110
AT5G46600
AT5TE68130
AT5G46730
AT5TE68230
AT5G46880
AT5G47250
AT5G47260
AT5G47530
AT5G47600
AT5G47610
AT5G48150
AT5G48150
AT5G48170
AT5G48290
AT5G48360
AT5G48410
AT5G48600
AT5G48820
AT5G48950
AT5TE71430
AT5G49110
AT5G49120
AT5G49138
AT5G49138
AT5G49138
AT5G49138
AT5G49130
AT5G49130
AT5G49270
AT5G49360
AT5G49390
AT5G49960
AT5G50360
AT5G51560
AT5G51930
AT5G52020
AT5G52050
AT5G52320
AT5G52470
AT5G52500
AT5G52570
AT5G52930
AT5G53110
AT5G53920
AT5TE78845
AT5G54160
AT5G54240
AT5G54510
AT5G54530
AT5G56320
AT5G56530
AT5G56840
AT5G56870
AT5G56880
AT5G57030
AT5G57220
AT5G57220
AT5G57350
AT5G57390
AT5G57569
AT5G57567
AT5G57570
AT5G57810
AT5G58280
AT5G58350
AT5G58390
AT5G58400
AT5G58580
AT5G58770
AT5G59000
AT5G59050
AT5G59080
AT5G59070
AT5G59200
AT5G59220
AT5G59220
AT5G59240
AT5G59510
AT5G59800
AT5G59820
AT5G59990
AT5G60390
AT5G60630
AT5G08960
AT5G08960
AT5G60730
AT5G60890
AT5G60900
AT5G61270
AT5G61610
AT5G61950
AT5G62140
AT5G62150
AT5G62160
AT5G62170
AT5G62310
AT5G62330
AT5G62360
AT5G62480
AT5G62660
AT5G63140
AT5G63350
AT5G63540
AT5G63590
AT5G63810
AT5G64100
AT5G64570
AT5G64750
AT5G64750
AT5G64910
AT5G65060
AT5G65280
AT5G65410
AT5G65590
AT5G66310
AT5G66590
AT5G66700
AT5G66710
AT5G66790
AT5G66940
AT5G66985
AT5G67060
AT5G67100
AT5G67411
AT5G67430
AT5G67440

## Sheet: k4me3_day1to4_increased_GeneIDs
AT1G01550
AT1G02380
AT1G04440
AT1G05000
AT1G05710
AT1G07240
AT1G07770
AT1G07880
AT1G08040
AT1G08510
AT1G08620
AT1G09070
AT1G11890
AT1G04913
AT1G04913
AT1G11910
AT1G12320
AT1G12310
AT1G14330
AT1TE15840
AT1G14510
AT1G14720
AT1G15750
AT1G16635
AT1G05247
AT1G05247
AT1G17700
AT1G17710
AT1G17710
AT1G17710
AT1G17720
AT1G18730
AT1TE21575
AT1G19270
AT1TE21580
AT1G19373
AT1G19373
AT1G19376
AT1G19376
AT1G19440
AT1G20100
AT1G20620
AT1G22050
AT1G05703
AT1G05703
AT1G22070
AT1G22190
AT1G23110
AT1G05787
AT1G05787
AT1G05793
AT1G05793
AT1G05907
AT1G05907
AT1G05913
AT1G05913
AT1G05917
AT1G05917
AT1G25280
AT1G26580
AT1G27910
AT1G28110
AT1G28110
AT1G28400
AT1G28400
AT1G29400
AT1G06227
AT1G06227
AT1G06233
AT1G06233
AT1G06237
AT1G06237
AT1G06243
AT1G06243
AT1G29418
AT1G29750
AT1G29790
AT1G30110
AT1G31120
AT1G32170
AT1G32510
AT1G32700
AT1G32700
AT1G33110
AT1TE39515
AT1G34120
AT1G37113
AT1G09455
AT1G42470
AT1TE52495
AT1G42970
AT1TE53890
AT1G44835
AT1G07393
AT1G07393
AT1G49500
AT1G50360
AT1G50670
AT1G51150
AT1G51650
AT1G52080
AT1G53380
AT1G09605
AT1G54050
AT1G54060
AT1G54410
AT1G54830
AT1G55340
AT1G57870
AT1G57906
AT1G63410
AT1G63670
AT1G64330
AT1G64563
AT1G08713
AT1G08713
AT1G66070
AT1G66480
AT1G08947
AT1G08947
AT1G68410
AT1G69360
AT1G69570
AT1G69810
AT1G69840
AT1G70090
AT1G70670
AT1G70670
AT1G71010
AT1G72210
AT1G72510
AT1G72750
AT1G73010
AT1G73010
AT1G73130
AT1G73210
AT1G73210
AT1G73220
AT1G74050
AT1G74060
AT1G74055
AT1G09427
AT1G09427
AT1G74210
AT1G74310
AT1G75730
AT1G76130
AT1G76160
AT1G76170
AT1G76180
AT1G76380
AT1G76660
AT1G77920
AT1G78040
AT1G78080
AT1G78080
AT1G78110
AT1G78240
AT1G78420
AT1G78890
AT1G79245
AT1G79610
AT1G79985
AT1G80050
AT1G80620
AT1G80910
AT1G80920
AT2G01070
AT2G01140
AT2G01290
AT2G01420
AT2TE01315
AT2G02060
AT2G02100
AT2G02800
AT2G03620
AT2G04535
AT2G04535
AT2G03730
AT2G03730
AT2TE05160
AT2G03810
AT2G04795
AT2G05250
AT2G11810
AT2G11810
AT2G14680
AT2G14880
AT2G15695
AT2TE28320
AT2G17390
AT2G17450
AT2G18030
AT2G18170
AT2G18440
AT2G19800
AT2G20630
AT2G22080
AT2TE39860
AT2TE40405
AT2G23080
AT2G23790
AT2G25250
AT2G25255
AT2TE46150
AT2G26310
AT2G26660
AT2G27090
AT2G27230
AT2G28320
AT2G28500
AT2G29070
AT2G30070
AT2G31390
AT2G08435
AT2G08435
AT2G31570
AT2G08440
AT2G08440
AT2G32700
AT2G35387
AT2G35387
AT2G08725
AT2G08725
AT2G37678
AT2G08910
AT2G08910
AT2G08915
AT2G08915
AT2G38365
AT2G38550
AT2G40280
AT2G40290
AT2G40900
AT2G41310
AT2G41430
AT2G41900
AT2G42570
AT2G44680
AT2G44700
AT2G44735
AT2G45135
AT2G45170
AT2G45660
AT2G46550
AT2G46830
AT2G47844
AT3G01090
AT3G01100
AT3G01650
AT3G02030
AT3G02030
AT3G02040
AT3G02320
AT3G02340
AT3G02350
AT3G02470
AT3G02600
AT3G02870
AT3G02950
AT3G03050
AT3G03050
AT3G03150
AT3G03790
AT3G03790
AT3G04670
AT3G04910
AT3G04940
AT3G05220
AT3G05490
AT3G05670
AT3G05840
AT3G06060
AT3G06330
AT3G08510
AT3G09980
AT3G10250
AT3G10300
AT3G10390
AT3G10740
AT3G10815
AT3G10930
AT3G11020
AT3G02435
AT3G02435
AT3G02445
AT3G02445
AT3G11820
AT3G12630
AT3G13437
AT3TE18450
AT3G13440
AT3G13930
AT3G13965
AT3G14067
AT3G15080
AT3G15110
AT3G15210
AT3G15350
AT3G15880
AT3G17790
AT3G18035
AT3TE25930
AT3TE25935
AT3G18640
AT3G18930
AT3G19010
AT3G19025
AT3G19130
AT3G03905
AT3G03905
AT3G19960
AT3TE33980
AT3G23340
AT3G23540
AT3G23870
AT3G24040
AT3G04775
AT3G04775
AT3G24614
AT3G24614
AT3G24615
AT3G24615
AT3G24740
AT3G24840
AT3G25240
AT3G25790
AT3G26020
AT3G27390
AT3G27400
AT3G27540
AT3G28150
AT3TE43690
AT3G28690
AT3TE57770
AT3TE57775
AT3G42050
AT3G44510
AT3G44510
AT3G07395
AT3G07395
AT3G46540
AT3G07435
AT3G07435
AT3G46550
AT3G07515
AT3G46620
AT3G47420
AT3G47420
AT3G47675
AT3G47680
AT3TE72640
AT3TE72645
AT3G49810
AT3G51540
AT3G51670
AT3G51950
AT3G52190
AT3G52890
AT3G52890
AT3G53350
AT3G53540
AT3G53620
AT3G54680
AT3G54810
AT3G55890
AT3G55890
AT3G56050
AT3G56240
AT3G56320
AT3G56580
AT3G56590
AT3G57880
AT3G58040
AT3G59890
AT3G60080
AT3G60640
AT3G61410
AT3G61640
AT3G61850
AT3G61980
AT3G62130
AT4G00420
AT4TE00940
AT4TE00945
AT4G00440
AT4G00440
AT4G01230
AT4G01470
AT4G03905
AT4G03905
AT4G03915
AT4G03915
AT4G03925
AT4G03925
AT4G01960
AT4G02005
AT4G02075
AT4G03435
AT4G03435
AT4TE08130
AT4G03580
AT4TE17660
AT4G06748
AT4G09000
AT4G05685
AT4G05685
AT4G09030
AT4TE24335
AT4G10970
AT4G11800
AT4G12420
AT4G15410
AT4G16535
AT4G16535
AT4G16540
AT4G16540
AT4G17080
AT4G17570
AT4G17720
AT4G18010
AT4G18340
AT4G18880
AT4G20290
AT4G20300
AT4G20300
AT4TE50250
AT4G20320
AT4G20320
AT4TE50960
AT4G21105
AT4G21865
AT4G22410
AT4TE54715
AT4G22590
AT4G23010
AT4G23450
AT4G23630
AT4G24060
AT4G24230
AT4G24740
AT4G25100
AT4G26650
AT4TE63215
AT4G27040
AT4G27040
AT4G27050
AT4G27350
AT4G29735
AT4G29780
AT4G29780
AT4TE69050
AT4G29850
AT4G29860
AT4G29880
AT4G29880
AT4G30160
AT4G30200
AT4G30935
AT4G32020
AT4G32030
AT4G32040
AT4G33030
AT4G33030
AT4G33580
AT4G33770
AT4G33940
AT4G34040
AT4G35720
AT4G35740
AT4G35750
AT4G36020
AT4G36030
AT4G36195
AT4G36350
AT4G36640
AT4G37260
AT4G37270
AT4G37480
AT4G37540
AT4G37590
AT4G37608
AT4G37610
AT4G37650
AT4G38470
AT4G38552
AT4G38552
AT4G38550
AT4G38640
AT4G38730
AT4G39570
AT4G39720
AT4G39838
AT4G39838
AT4G39840
AT4G39870
AT4G39980
AT4G40030
AT4G40040
AT4G40040
AT5G01220
AT5G01380
AT5G02810
AT5G02815
AT5G02815
AT5G02840
AT5G03380
AT5G03545
AT5G04080
AT5G04950
AT5G05140
AT5G07290
AT5G07440
AT5G07790
AT5G08750
AT5G09960
AT5G10210
AT5G10220
AT5G11270
AT5G11340
AT5G11710
AT5G11740
AT5G00375
AT5G11790
AT5G11850
AT5G11970
AT5G13440
AT5G13450
AT5G13760
AT5G13810
AT5G13820
AT5G14470
AT5G14550
AT5G14565
AT5G00405
AT5G15630
AT5G15930
AT5G16000
AT5G16110
AT5TE19060
AT5G02565
AT5G02565
AT5G02645
AT5G02645
AT5G18380
AT5G19090
AT5G19600
AT5G20190
AT5G20190
AT5G20280
AT5G20590
AT5G20790
AT5G20885
AT5G21930
AT5G21940
AT5G22210
AT5G22920
AT5TE28145
AT5G23140
AT5G23530
AT5G23760
AT5G24280
AT5G24310
AT5G24320
AT5G24380
AT5TE30270
AT5G24890
AT5G25120
AT5G25130
AT5G26751
AT5G27150
AT5G27930
AT5G35630
AT5G37740
AT5G38895
AT5G40430
AT5G40550
AT5G41080
AT5G41080
AT5G41350
AT5G41940
AT5G42620
AT5G42940
AT5TE62210
AT5G43980
AT5TE64080
AT5G45550
AT5G45710
AT5TE67210
AT5G46590
AT5G46710
AT5G47060
AT5G47140
AT5G47760
AT5G47880
AT5G48385
AT5G49215
AT5G49220
AT5G49280
AT5G49540
AT5G52040
AT5G53048
AT5G53048
AT5G53050
AT5G53550
AT5G54760
AT5G54940
AT5G55565
AT5TE81030
AT5G56190
AT5G56250
AT5G56340
AT5G56460
AT5G57860
AT5G08855
AT5G08855
AT5G08860
AT5G08860
AT5G08865
AT5G08865
AT5G58730
AT5G58787
AT5G59430
AT5G59550
AT5G60700
AT5G62350
AT5G62460
AT5G62610
AT5G63790
AT5G64170
AT5G64310
AT5G64310
AT5G64460
AT5G65210
AT5G65310
AT5G66870

## Sheet: k4me3_day4to7_decreased_GeneIDs
AT1G01120
AT1G01120
AT1G01200
AT1G01225
AT1G01900
AT1G04077
AT1G04077
AT1G02380
AT1G02390
AT1G02730
AT1G02730
AT1G02810
AT1G03200
AT1TE02545
AT1G03210
AT1TE02550
AT1G03810
AT1G03820
AT1G04020
AT1G04040
AT1G04237
AT1G04237
AT1G04090
AT1G04090
AT1G04100
AT1G04105
AT1G04680
AT1G04680
AT1G04820
AT1G05000
AT1G05440
AT1G05700
AT1G05700
AT1G05710
AT1G05850
AT1G05850
AT1G05950
AT1G06420
AT1G06470
AT1G06475
AT1G06660
AT1G07880
AT1G07885
AT1G07900
AT1G08430
AT1G08430
AT1G08430
AT1G08430
AT1G09340
AT1G09450
AT1G09812
AT1G10120
AT1G10120
AT1G04773
AT1G04773
AT1G10990
AT1G11130
AT1G11220
AT1G11545
AT1G12110
AT1G12110
AT1G12110
AT1G12380
AT1G12420
AT1G12500
AT1G14170
AT1G14460
AT1G14630
AT1G15570
AT1G15760
AT1G15770
AT1G15780
AT1G15870
AT1G15950
AT1G05213
AT1G05213
AT1G16220
AT1G16330
AT1G16520
AT1G16630
AT1G16630
AT1G16850
AT1G17380
AT1G17380
AT1G17700
AT1G17710
AT1G17710
AT1G17710
AT1G17744
AT1G17745
AT1G18090
AT1G18090
AT1G18100
AT1G18250
AT1G18250
AT1G18370
AT1G18550
AT1G18620
AT1G18670
AT1G18670
AT1TE20840
AT1G18710
AT1G18840
AT1G19330
AT1G19970
AT1G20010
AT1G20720
AT1G20930
AT1G20930
AT1G21310
AT1G21310
AT1G21313
AT1G21313
AT1G21980
AT1G08955
AT1G22480
AT1G23030
AT1G23080
AT1G23080
AT1G23080
AT1G23110
AT1G05787
AT1G05787
AT1G23540
AT1G23790
AT1G24290
AT1G05873
AT1G05873
AT1G24480
AT1G24620
AT1G25425
AT1G25450
AT1G25510
AT1G25570
AT1G26100
AT1G05977
AT1G05977
AT1TE29080
AT1G26600
AT1G26730
AT1G26760
AT1G26770
AT1G26840
AT1G26840
AT1G27460
AT1G27950
AT1G28110
AT1G28110
AT1G28110
AT1G28290
AT1G28290
AT1G28360
AT1G28360
AT1G29090
AT1G29420
AT1G06257
AT1G06257
AT1G29980
AT1G29980
AT1G30040
AT1G30040
AT1G30080
AT1G30080
AT1G30600
AT1G30690
AT1G32510
AT1G33260
AT1G35720
AT1G35880
AT1G36060
AT1G36180
AT1G41830
AT1G42470
AT1TE54440
AT1TE54445
AT1G44085
AT1G44110
AT1G44110
AT1G44150
AT1G44830
AT1G46264
AT1G46264
AT1G46480
AT1G46480
AT1G47380
AT1G47840
AT1G48280
AT1TE59310
AT1TE59315
AT1TE59320
AT1G07493
AT1G07493
AT1G49330
AT1G49870
AT1G50010
AT1G50110
AT1G50240
AT1G51130
AT1G52290
AT1G53140
AT1G53380
AT1G09605
AT1TE66380
AT1G07937
AT1G07937
AT1G53830
AT1G53830
AT1G53830
AT1G53920
AT1G54385
AT1G54660
AT1G54660
AT1G54660
AT1G56070
AT1G56670
AT1G58280
AT1G59780
AT1G59850
AT1G08273
AT1G08273
AT1G60030
AT1G60030
AT1G61255
AT1G61260
AT1G61260
AT1G61450
AT1G62540
AT1G62770
AT1G62870
AT1G63470
AT1G63710
AT1G63750
AT1G63880
AT1G64390
AT1G64390
AT1G64390
AT1G64390
AT1G64440
AT1G64760
AT1G64760
AT1G65010
AT1G65010
AT1G65370
AT1G66430
AT1G66430
AT1G66470
AT1G66480
AT1G66490
AT1G66600
AT1G66830
AT1G67600
AT1G08947
AT1G08947
AT1G67610
AT1G67630
AT1G67645
AT1G67750
AT1G67750
AT1G67810
AT1G67950
AT1G08963
AT1G08963
AT1G68110
AT1G68390
AT1G68470
AT1G68470
AT1G69160
AT1G69295
AT1G69530
AT1G69770
AT1G70410
AT1G70440
AT1G70460
AT1G70460
AT1G70710
AT1G70710
AT1G70720
AT1G70750
AT1TE87340
AT1G70940
AT1G71015
AT1G71020
AT1G71040
AT1G71380
AT1G71380
AT1G72210
AT1G72250
AT1G72490
AT1G72500
AT1G72520
AT1G72670
AT1G73010
AT1G73010
AT1G73080
AT1G73220
AT1G73550
AT1G73590
AT1G73640
AT1G74430
AT1G74430
AT1G09457
AT1G09457
AT1G74440
AT1G75060
AT1G75390
AT1G75500
AT1G75500
AT1G75800
AT1G09603
AT1G09603
AT1G75920
AT1G76160
AT1G76160
AT1G76160
AT1G76240
AT1G76420
AT1G76540
AT1G76930
AT1G76950
AT1G76952
AT1G77390
AT1G77855
AT1G77855
AT1TE95780
AT1G78060
AT1G78060
AT1G78120
AT1G78120
AT1G78430
AT1G78476
AT1G78476
AT1G78480
AT1G78480
AT1G78530
AT1G78540
AT1G78820
AT1G79310
AT1G79310
AT1G79420
AT1G79420
AT1G79460
AT1G80280
AT1G80520
AT1G80530
AT1G80580
AT1G80690
AT2G01340
AT2G01610
AT2G01630
AT2G02100
AT2G02130
AT2G02350
AT2G02820
AT2G03370
AT2G03480
AT2TE05755
AT2TE05755
AT2G04780
AT2G05790
AT2G05790
AT2G05940
AT2G06850
AT2G06850
AT2G06850
AT2TE12220
AT2TE12220
AT2G07042
AT2G07690
AT2G07690
AT2TE18505
AT2G11810
AT2G11810
AT2G13820
AT2G14870
AT2G14890
AT2TE26110
AT2G15400
AT2G15440
AT2G15765
AT2G16580
AT2G16580
AT2G16575
AT2G16890
AT2G17280
AT2G06835
AT2G06835
AT2G06855
AT2G06855
AT2G06865
AT2G06865
AT2G17480
AT2G17480
AT2G17620
AT2G17620
AT2G17620
AT2G17860
AT2G18100
AT2G18193
AT2G18440
AT2G18470
AT2G18470
AT2G00630
AT2G18500
AT2G18530
AT2G19090
AT2G19990
AT2G20550
AT2G20800
AT2G20800
AT2TE37760
AT2G22170
AT2G22440
AT2G22440
AT2G22660
AT2G22905
AT2G23060
AT2G23130
AT2TE42810
AT2G23530
AT2G23690
AT2G24490
AT2G24490
AT2G24630
AT2G25060
AT2G25180
AT2G25240
AT2G25260
AT2G25690
AT2G25790
AT2G25790
AT2G25790
AT2G25790
AT2G26170
AT2G26180
AT2G26380
AT2G26520
AT2G26695
AT2G26700
AT2G26700
AT2G26710
AT2G27060
AT2G27970
AT2G28140
AT2G28250
AT2G08255
AT2G08255
AT2G28500
AT2G28790
AT2G28950
AT2G29440
AT2G29440
AT2G29540
AT2G29550
AT2G29550
AT2G29550
AT2G29680
AT2G29680
AT2TE55860
AT2G29980
AT2G29980
AT2TE55910
AT2G30010
AT2G30400
AT2G31150
AT2G31270
AT2G31360
AT2G31360
AT2G31480
AT2G31480
AT2G31920
AT2G32280
AT2G32340
AT2G32590
AT2G32990
AT2G32990
AT2TE61810
AT2G33570
AT2G33620
AT2G08595
AT2G08595
AT2G34140
AT2G34300
AT2TE64130
AT2G34490
AT2G34650
AT2G34670
AT2G34680
AT2G34680
AT2G35190
AT2G35190
AT2G35200
AT2G35350
AT2G35350
AT2G35350
AT2G35859
AT2G35859
AT2G35859
AT2G35859
AT2G35860
AT2G35860
AT2G35880
AT2G35880
AT2G36120
AT2G36200
AT2G36210
AT2G36420
AT2G36530
AT2G36830
AT2G36870
AT2G36910
AT2G36910
AT2G37280
AT2G37380
AT2G37510
AT2G37560
AT2G37790
AT2G38160
AT2G38350
AT2G38360
AT2G38530
AT2G38540
AT2G38620
AT2G39690
AT2G39700
AT2G39700
AT2G39800
AT2G39900
AT2G40450
AT2G40460
AT2G40480
AT2G40480
AT2G40550
AT2G40750
AT2G41130
AT2G41480
AT2G41800
AT2G41800
AT2G41820
AT2G42260
AT2G42380
AT2G42570
AT2G42570
AT2G42580
AT2G42580
AT2G43150
AT2G43290
AT2G44690
AT2G44830
AT2G44830
AT2G44940
AT2G45080
AT2G45130
AT2G45130
AT2G45300
AT2G45750
AT2G46140
AT2G46140
AT2G46380
AT2G46535
AT2G46590
AT2G46590
AT2G46840
AT2G46890
AT2G46980
AT2G46980
AT2G47020
AT2G47020
AT2G47015
AT2G47460
AT2G47485
AT2G47500
AT2G47500
AT2G47780
AT2G47920
AT2G47950
AT3G01330
AT3G01600
AT3G01630
AT3G02030
AT3G02030
AT3G02040
AT3G02120
AT3G02640
AT3G02820
AT3G02870
AT3G02885
AT3G03050
AT3G03130
AT3G03260
AT3G03530
AT3G04630
AT3G05220
AT3G05740
AT3G05800
AT3G05905
AT3G05905
AT3G05900
AT3G05905
AT3G06140
AT3G06360
AT3G06770
AT3G06778
AT3G06880
AT3G06990
AT3G06990
AT3G07000
AT3G07540
AT3G07990
AT3G08030
AT3G08030
AT3G08630
AT3G09070
AT3G09430
AT3G09430
AT3G10880
AT3G10940
AT3G11520
AT3G12110
AT3G12500
AT3G12500
AT3G12502
AT3G12502
AT3G12502
AT3G12870
AT3G12900
AT3G12920
AT3G12920
AT3G13380
AT3G13380
AT3G13510
AT3G13520
AT3G13560
AT3G13650
AT3G13900
AT3G14310
AT3G14310
AT3G14370
AT3G14690
AT3G14870
AT3G14880
AT3G14890
AT3G15170
AT3G15550
AT3G15990
AT3G16330
AT3G16400
AT3G16400
AT3G16470
AT3G17120
AT3G17120
AT3G17130
AT3G17390
AT3G17420
AT3G17420
AT3G17630
AT3G17640
AT3TE25340
AT3G17680
AT3G17700
AT3TE25420
AT3G17840
AT3G18070
AT3G19050
AT3G19300
AT3G19370
AT3G19500
AT3G19970
AT3G19970
AT3G19970
AT3G20260
AT3G20300
AT3G20860
AT3TE30980
AT3G21680
AT3G21720
AT3G21770
AT3G21770
AT3G22190
AT3G22430
AT3G22790
AT3G22800
AT3G23050
AT3TE34360
AT3G23090
AT3G23450
AT3TE35255
AT3G23730
AT3G23740
AT3G23890
AT3G23890
AT3G24518
AT3G24518
AT3G24518
AT3G24518
AT3G24518
AT3G24520
AT3G24660
AT3G24770
AT3G24780
AT3G24780
AT3G25100
AT3G25130
AT3G25130
AT3G25240
AT3G25240
AT3G25250
AT3G25250
AT3G25640
AT3G25790
AT3G25790
AT3G25900
AT3G26700
AT3G26700
AT3G27400
AT3G27400
AT3G27400
AT3G27970
AT3G28060
AT3G28150
AT3G28150
AT3G28150
AT3G28335
AT3TE44020
AT3TE44025
AT3TE44310
AT3G29635
AT3G29636
AT3G30214
AT3TE53580
AT3G42660
AT3G43170
AT3G43720
AT3G43720
AT3G44510
AT3G44510
AT3G44770
AT3G44950
AT3G45960
AT3G46540
AT3G07435
AT3G07435
AT3G46550
AT3G46940
AT3G47460
AT3G47800
AT3G48980
AT3TE73610
AT3G49220
AT3G49220
AT3G49690
AT3G49760
AT3G50400
AT3G50750
AT3G50760
AT3G50890
AT3G50900
AT3G51230
AT3G51280
AT3G51280
AT3G51290
AT3G51670
AT3G51680
AT3G51710
AT3G51710
AT3G51740
AT3G51740
AT3G51740
AT3G51930
AT3G51950
AT3G51950
AT3G52110
AT3G08235
AT3G08235
AT3G52520
AT3G52630
AT3G53190
AT3G54040
AT3G54060
AT3G54180
AT3G54260
AT3G54260
AT3G54260
AT3G54400
AT3G54560
AT3G54750
AT3G54810
AT3G54810
AT3G54820
AT3G54910
AT3G54920
AT3G55005
AT3G55440
AT3G55690
AT3G55720
AT3G56100
AT3G56240
AT3G56370
AT3G56770
AT3G57157
AT3G57160
AT3G57160
AT3G57860
AT3G57910
AT3G57920
AT3G58650
AT3G58770
AT3G59100
AT3G59220
AT3G59220
AT3G59550
AT3G59550
AT3G59850
AT3G59850
AT3G60000
AT3G60840
AT3G60900
AT3G61410
AT3G61820
AT3G61850
AT3G61910
AT3G61920
AT3G62070
AT3G62570
AT3G62630
AT3G62980
AT3G63200
AT4G00020
AT4G00440
AT4G00750
AT4G01270
AT4G01470
AT4G01520
AT4G01570
AT4G03895
AT4G03895
AT4G01575
AT4G01575
AT4G03895
AT4G03895
AT4TE03530
AT4G01580
AT4G01580
AT4G02290
AT4G02330
AT4G03205
AT4G03205
AT4G03210
AT4G03210
AT4G03610
AT4G03620
AT4G03620
AT4G03625
AT4G03630
AT4TE09460
AT4G04745
AT4G05190
AT4G05380
AT4G07960
AT4TE23345
AT4G08950
AT4G10380
AT4G10430
AT4G11550
AT4G12330
AT4G12390
AT4G12420
AT4G12420
AT4G12543
AT4G12545
AT4G12545
AT4TE32375
AT4TE32380
AT4G12620
AT4G12620
AT4G12730
AT4G12730
AT4G12880
AT4G12880
AT4TE32995
AT4G12950
AT4G12980
AT4G12980
AT4G13000
AT4G13370
AT4G13395
AT4G13700
AT4G13810
AT4G13940
AT4G13990
AT4G14150
AT4G14310
AT4G14330
AT4G14350
AT4G14350
AT4G14770
AT4G15440
AT4G15450
AT4G15450
AT4G15450
AT4TE39505
AT4TE39505
AT4G15830
AT4G15910
AT4G16535
AT4G16540
AT4G16540
AT4G16540
AT4G16670
AT4G06410
AT4G06410
AT4G16780
AT4G16810
AT4TE42860
AT4TE42860
AT4TE42860
AT4G16860
AT4G16970
AT4G16970
AT4G17070
AT4G17240
AT4G17980
AT4G18290
AT4G18340
AT4G06780
AT4G06780
AT4G18395
AT4G18630
AT4G18630
AT4G18670
AT4G18790
AT4G19120
AT4G19130
AT4G19410
AT4G20170
AT4G20390
AT4G20760
AT4TE51100
AT4G21070
AT4G21120
AT4G21400
AT4G21680
AT4G22130
AT4G22610
AT4G22720
AT4G22730
AT4G22730
AT4G07095
AT4G07095
AT4G22780
AT4G22860
AT4G23000
AT4G23070
AT4G23070
AT4G23720
AT4G23790
AT4G23800
AT4G23800
AT4G24260
AT4G24265
AT4G24780
AT4G24780
AT4G24790
AT4G25480
AT4G25810
AT4G26660
AT4G26660
AT4G26960
AT4G03195
AT4G27595
AT4G27710
AT4G27730
AT4G27730
AT4G07895
AT4G07895
AT4G27850
AT4TE65430
AT4TE65435
AT4G28190
AT4G28190
AT4G28250
AT4G28250
AT4G28310
AT4G29340
AT4G29340
AT4G29360
AT4G29930
AT4G30020
AT4G30020
AT4G30090
AT4G30290
AT4G30290
AT4G30410
AT4G30430
AT4G08285
AT4G08285
AT4G30650
AT4G30650
AT4G30860
AT4G30980
AT4G30980
AT4G30993
AT4G08425
AT4G08425
AT4G31000
AT4G31020
AT4G31590
AT4G31590
AT4G31890
AT4G31890
AT4G32830
AT4G33030
AT4G33130
AT4G33130
AT4G33260
AT4G33270
AT4G33270
AT4G34160
AT4G34160
AT4G34420
AT4G34510
AT4G34710
AT4G35130
AT4G35390
AT4G35720
AT4G35930
AT4G35930
AT4G36100
AT4G36350
AT4G36360
AT4G36360
AT4G37110
AT4G37240
AT4G37310
AT4G37400
AT4G37400
AT4G37450
AT4G37490
AT4G37553
AT4G37553
AT4G37553
AT4G37553
AT4G37650
AT4G37730
AT4G37740
AT4G37750
AT4G37750
AT4G37800
AT4G37800
AT4G37900
AT4TE86130
AT4G38210
AT4G38215
AT4G38215
AT4G38370
AT4G38390
AT4G38400
AT4G38400
AT4G38620
AT4G38620
AT4G38650
AT4G38660
AT4G38660
AT4G38770
AT4G38775
AT4G38905
AT4G39190
AT4G39320
AT4G39380
AT4G39630
AT4G39720
AT4G39720
AT4G39795
AT4G39830
AT4G39830
AT4G39838
AT4G39838
AT4G39840
AT4G39900
AT5G01220
AT5G01240
AT5G01240
AT5G01240
AT5G01370
AT5G01630
AT5G01720
AT5G01715
AT5G01910
AT5G00825
AT5G00825
AT5G02220
AT5G02750
AT5TE02230
AT5G03545
AT5G03668
AT5G03668
AT5G03670
AT5G03760
AT5G03790
AT5G03870
AT5G04870
AT5G04870
AT5G04870
AT5G04880
AT5G04880
AT5G04880
AT5G04880
AT5G05250
AT5G05790
AT5G05840
AT5G05840
AT5G05940
AT5G06150
AT5G06250
AT5G06720
AT5G07030
AT5G07200
AT5G07380
AT5G07430
AT5G07475
AT5G07560
AT5G07990
AT5G08000
AT5G08260
AT5G09460
AT5G09460
AT5G09470
AT5G09470
AT5G09570
AT5TE10810
AT5G09810
AT5G09810
AT5G10080
AT5G10100
AT5G10390
AT5G11510
AT5G11540
AT5G11540
AT5G11670
AT5G11930
AT5G12020
AT5G12110
AT5G12140
AT5G12900
AT5TE14765
AT5G13060
AT5G13060
AT5G13220
AT5G13290
AT5G13295
AT5G13790
AT5G13880
AT5G14010
AT5G14010
AT5G14510
AT5G14515
AT5G14565
AT5G15740
AT5G16000
AT5G16230
AT5G16235
AT5G16235
AT5G16235
AT5G16250
AT5G16720
AT5G16720
AT5G17160
AT5G17330
AT5G17860
AT5G17860
AT5G17920
AT5G17920
AT5G17980
AT5G18170
AT5G18170
AT5G18460
AT5G18690
AT5G18700
AT5G19600
AT5G19650
AT5G20160
AT5G20270
AT5G20410
AT5G20740
AT5G20790
AT5G20790
AT5G21050
AT5G22570
AT5G22570
AT5G22740
AT5G22740
AT5G22750
AT5G22890
AT5G22930
AT5G03575
AT5G03575
AT5G23400
AT5G23400
AT5G23850
AT5TE29070
AT5G24105
AT5G24120
AT5G24200
AT5G24260
AT5G24290
AT5G24310
AT5G24600
AT5G24900
AT5G25090
AT5G03985
AT5G03985
AT5G03985
AT5G03985
AT5G25460
AT5G25460
AT5G25580
AT5G25810
AT5TE32535
AT5G26310
AT5G26330
AT5G26670
AT5G27230
AT5TE36230
AT5TE36230
AT5TE36230
AT5G35735
AT5TE49540
AT5G35960
AT5G35960
AT5G36002
AT5G36002
AT5G36002
AT5G36002
AT5G36002
AT5G36002
AT5G36001
AT5G37072
AT5G37540
AT5TE53790
AT5G37790
AT5G37980
AT5G37980
AT5G38710
AT5G38710
AT5G38820
AT5G40030
AT5G40090
AT5G40090
AT5G40100
AT5G40316
AT5TE58240
AT5TE58245
AT5G42860
AT5G43040
AT5G43110
AT5G43120
AT5G43420
AT5G43740
AT5G43870
AT5G43890
AT5G43890
AT5G43910
AT5G43990
AT5G44635
AT5TE65370
AT5TE65370
AT5G45210
AT5G45230
AT5G45472
AT5G45472
AT5G45472
AT5G45472
AT5G45472
AT5G45470
AT5G45700
AT5G46350
AT5TE67700
AT5G46570
AT5G06875
AT5G06875
AT5G46845
AT5G47150
AT5TE68990
AT5G47500
AT5G47500
AT5G48310
AT5G48500
AT5G48600
AT5G48800
AT5G48800
AT5G48800
AT5G07275
AT5G07275
AT5G49100
AT5G49160
AT5G49270
AT5G49280
AT5G49720
AT5G51920
AT5G51930
AT5G52310
AT5G52390
AT5G53048
AT5G53048
AT5G53050
AT5G53080
AT5G53090
AT5G53230
AT5G53550
AT5G53550
AT5G53590
AT5G53870
AT5G53870
AT5TE78770
AT5G54240
AT5G54380
AT5G54400
AT5G54400
AT5G54490
AT5G54970
AT5G55050
AT5G55730
AT5G55730
AT5G55830
AT5G55830
AT5G56030
AT5G56530
AT5G57010
AT5G57010
AT5G57130
AT5G57130
AT5G57390
AT5G57390
AT5TE83620
AT5G58630
AT5G58660
AT5G59020
AT5G59520
AT5G59520
AT5G59550
AT5G60150
AT5G60210
AT5G60215
AT5G60300
AT5G60490
AT5G60790
AT5G60920
AT5G60930
AT5G60930
AT5G60930
AT5G61000
AT5G61130
AT5G61130
AT5G61130
AT5TE88485
AT5G09020
AT5G09020
AT5G61740
AT5G62210
AT5G62330
AT5G62350
AT5G62400
AT5G62550
AT5G62700
AT5G62700
AT5G62890
AT5G62940
AT5G63130
AT5G63180
AT5G63530
AT5G64060
AT5G64060
AT5G64080
AT5G64310
AT5G64310
AT5G64320
AT5G64330
AT5G64340
AT5G64620
AT5G65160
AT5G65160
AT5G65165
AT5G65280
AT5G65310
AT5G65420
AT5G65700
AT5G65700
AT5G65890
AT5G66110
AT5G66230
AT5G66230
AT5G09595
AT5G09595
AT5G66280
AT5G66310
AT5G66440
AT5G66460
AT5G66460
AT5G66580
AT5G66580
AT5G66660
AT5G66800
AT5G67000
AT5G67070
AT5G67080
AT5G67090
AT5G67100
AT5G67100
AT5G67180
AT5G67200
AT5G67210
AT5G67440
AT5G67550
AT5G67550

## Sheet: k4me3_day4to7_increased_GeneIDs
AT1G01320
AT1G01420
AT1G01430
AT1G01480
AT1G01650
AT1G01650
AT1G02610
AT1G02610
AT1G02620
AT1G02620
AT1G04133
AT1G04133
AT1G02850
AT1G02860
AT1G03090
AT1G03130
AT1G03580
AT1G03610
AT1G03730
AT1G04350
AT1G04770
AT1G05190
AT1G05340
AT1G05385
AT1G05805
AT1G06160
AT1G06430
AT1G06460
AT1G04467
AT1G04467
AT1G06520
AT1G06570
AT1G06645
AT1G06645
AT1G06680
AT1G07040
AT1G07280
AT1G07280
AT1G07590
AT1G07600
AT1G07720
AT1G07720
AT1G08090
AT1G08090
AT1G08090
AT1G08180
AT1G08380
AT1G08380
AT1G08530
AT1G08550
AT1G08630
AT1G08900
AT1G08920
AT1G08930
AT1G08930
AT1G09390
AT1G04697
AT1G04697
AT1G09570
AT1G10070
AT1G10070
AT1G10140
AT1G10140
AT1G10340
AT1G10930
AT1G11170
AT1G11380
AT1G11530
AT1G04853
AT1G04853
AT1G11580
AT1G11580
AT1G12220
AT1G12220
AT1G12240
AT1G12780
AT1G12780
AT1G12780
AT1G12790
AT1G12900
AT1G12900
AT1G13080
AT1G13080
AT1G13245
AT1G13260
AT1G13260
AT1G13550
AT1G13600
AT1G13700
AT1G05023
AT1G05023
AT1G13740
AT1G13830
AT1G13990
AT1G14030
AT1G14370
AT1G14370
AT1G05077
AT1G05077
AT1G05077
AT1G05077
AT1G14710
AT1TE16500
AT1G14860
AT1G14860
AT1G15040
AT1G05147
AT1G05147
AT1G15050
AT1G15180
AT1G15290
AT1G15290
AT1G15380
AT1G15380
AT1G15670
AT1G15690
AT1G15690
AT1G15740
AT1G15885
AT1G15890
AT1G15980
AT1G16110
AT1G16110
AT1G16130
AT1G16320
AT1G16320
AT1G16510
AT1G17020
AT1G17020
AT1G17220
AT1G17232
AT1G17232
AT1G17230
AT1G17232
AT1G17240
AT1G17345
AT1G17780
AT1G17950
AT1G17960
AT1G18270
AT1G18330
AT1G18330
AT1G18460
AT1G18730
AT1G18910
AT1G19400
AT1G19530
AT1G19540
AT1G19540
AT1G19610
AT1G19660
AT1G19720
AT1G20020
AT1G20120
AT1G20180
AT1G20340
AT1G20350
AT1G20440
AT1G20440
AT1G05557
AT1G05557
AT1G20470
AT1G20620
AT1G20620
AT1G20840
AT1G20840
AT1G21050
AT1G21400
AT1G21410
AT1G21550
AT1G22370
AT1G22400
AT1G22500
AT1G05753
AT1G05753
AT1G22640
AT1G22930
AT1G23010
AT1G23040
AT1G23050
AT1G23052
AT1G23120
AT1G23400
AT1G23850
AT1G23870
AT1G24580
AT1G25230
AT1G25440
AT1G25440
AT1G25440
AT1G26761
AT1G27020
AT1G27045
AT1G27100
AT1G27480
AT1G28000
AT1G28005
AT1G28030
AT1G28230
AT1TE31740
AT1G28260
AT1G28260
AT1G28265
AT1G28600
AT1G28600
AT1G28660
AT1G29240
AT1G29400
AT1G29400
AT1G29410
AT1G29920
AT1G29930
AT1G30380
AT1G30650
AT1G30700
AT1G30700
AT1G30720
AT1G30820
AT1G30900
AT1G31770
AT1G31910
AT1G31920
AT1G32060
AT1G32060
AT1G32080
AT1G32470
AT1G32520
AT1G32540
AT1G32540
AT1G33050
AT1G33055
AT1G33055
AT1G33055
AT1G33100
AT1TE38860
AT1G33110
AT1G33600
AT1G34180
AT1G34420
AT1TE42490
AT1G36675
AT1G42540
AT1G42550
AT1G42960
AT1G42970
AT1G43670
AT1TE54715
AT1G44446
AT1G44575
AT1G45145
AT1G45145
AT1G45474
AT1G45616
AT1G47890
AT1G48260
AT1G48315
AT1G48315
AT1G48315
AT1G48315
AT1G48315
AT1G48315
AT1G48320
AT1TE59745
AT1G48745
AT1G49010
AT1G49405
AT1G49720
AT1G07587
AT1G07587
AT1G49750
AT1G49750
AT1G49920
AT1G50180
AT1G50290
AT1G50900
AT1G07693
AT1G07693
AT1G51100
AT1G51110
AT1G51400
AT1G07737
AT1G07737
AT1G51402
AT1G51940
AT1G52220
AT1G52230
AT1G52245
AT1G52810
AT1G52810
AT1G52890
AT1G53090
AT1G53350
AT1G53560
AT1G53580
AT1G53720
AT1G54100
AT1G54100
AT1G54730
AT1G55020
AT1G55020
AT1G55510
AT1G55670
AT1G55673
AT1G55810
AT1G55910
AT1G56010
AT1G08087
AT1G08087
AT1G08087
AT1G56220
AT1G56220
AT1G56660
AT1G56690
AT1G57730
AT1G57990
AT1G58180
AT1TE71080
AT1G58190
AT1G58340
AT1G59700
AT1G59920
AT1TE72850
AT1G59930
AT1G60010
AT1G60110
AT1G60110
AT1G60140
AT1G60160
AT1G60190
AT1G61520
AT1G61740
AT1G61810
AT1G61810
AT1G61820
AT1G61890
AT1G62200
AT1G62300
AT1G62420
AT1G62420
AT1G62480
AT1G62490
AT1G62630
AT1G63140
AT1G63180
AT1G63180
AT1G63360
AT1G63570
AT1G63580
AT1G63590
AT1G64020
AT1G64500
AT1G64660
AT1G64680
AT1G64720
AT1G64770
AT1G64860
AT1G64970
AT1G08733
AT1G08733
AT1G65230
AT1G08747
AT1G08747
AT1G65590
AT1G65690
AT1G65800
AT1G66200
AT1G66200
AT1G66330
AT1G66725
AT1G66760
AT1G66840
AT1G66920
AT1G67070
AT1G67070
AT1G67090
AT1G67195
AT1G67290
AT1G67480
AT1G67560
AT1G68010
AT1G68190
AT1G68440
AT1G68450
AT1G68520
AT1G68520
AT1G68530
AT1G68620
AT1G68880
AT1G69010
AT1G69020
AT1G69050
AT1TE85070
AT1TE85075
AT1G69490
AT1G69550
AT1G69550
AT1G69570
AT1G69570
AT1G69572
AT1G69572
AT1G69572
AT1G69730
AT1G69890
AT1G69890
AT1G70100
AT1G70230
AT1G70250
AT1G70290
AT1G70290
AT1G70300
AT1G70581
AT1TE87140
AT1G70670
AT1G70700
AT1G70700
AT1G70810
AT1G71030
AT1G71480
AT1G09253
AT1G09253
AT1G71830
AT1G72360
AT1G72900
AT1G72980
AT1G73080
AT1G73090
AT1G73260
AT1G73600
AT1G73660
AT1G73680
AT1G73750
AT1G73750
AT1G73920
AT1G74290
AT1G74470
AT1G75110
AT1G75170
AT1G09537
AT1G09537
AT1G75180
AT1G75180
AT1G09543
AT1G09543
AT1G09543
AT1G09543
AT1G09543
AT1G75190
AT1G75190
AT1G75600
AT1G75600
AT1G75730
AT1G75730
AT1G75730
AT1G75750
AT1G76100
AT1G76110
AT1G76360
AT1G76360
AT1G09623
AT1G09623
AT1G76520
AT1G76520
AT1G76590
AT1G76650
AT1G76990
AT1G77000
AT1G77000
AT1G77145
AT1G77210
AT1G77590
AT1G77640
AT1G77960
AT1G78000
AT1G78000
AT1G78230
AT1G78290
AT1G78320
AT1G78450
AT1G78460
AT1G78720
AT1G78780
AT1G78970
AT1G78995
AT1G79130
AT1G79410
AT1G79500
AT1G09863
AT1G09863
AT1G09863
AT1G09863
AT1G09863
AT1G09863
AT1G09863
AT1G09863
AT1G09863
AT1G09863
AT1G09863
AT1G09863
AT1G79510
AT1G79510
AT1G79520
AT1G79520
AT1G79529
AT1G79529
AT1G79530
AT1G80160
AT1G80160
AT1G80160
AT1G80165
AT1G80370
AT1G80380
AT1G80380
AT1G80420
AT1G80440
AT1G80460
AT1G80650
AT2G01670
AT2G01750
AT2G01755
AT2G02450
AT2G02450
AT2G02455
AT2G02455
AT2G02710
AT2G02710
AT2G03200
AT2G03310
AT2G03440
AT2G03750
AT2G03760
AT2G03850
AT2G04038
AT2G04137
AT2G04039
AT2G04110
AT2G04690
AT2G04795
AT2G04795
AT2G05070
AT2G05100
AT2G05160
AT2G05160
AT2G05310
AT2TE09180
AT2G05540
AT2G05540
AT2G07140
AT2TE18240
AT2TE20230
AT2G05875
AT2G05875
AT2G13275
AT2G13360
AT2G13360
AT2G14050
AT2G14080
AT2G15040
AT2G15080
AT2G15090
AT2G15480
AT2G15480
AT2G15490
AT2G15830
AT2G15960
AT2G15970
AT2TE29460
AT2TE29460
AT2TE29465
AT2G17710
AT2G17920
AT2G17972
AT2G07015
AT2G07015
AT2G17975
AT2G18050
AT2G18280
AT2G18280
AT2G18270
AT2G18550
AT2G18560
AT2G18700
AT2G18950
AT2G19800
AT2G19800
AT2G20250
AT2G20260
AT2G20670
AT2G20670
AT2G20960
AT2G21235
AT2TE38575
AT2G21520
AT2G21730
AT2G21890
AT2G22330
AT2TE41455
AT2G22980
AT2G22980
AT2G22990
AT2G22990
AT2G23030
AT2G23200
AT2G23200
AT2G23600
AT2G23610
AT2G23760
AT2G23810
AT2G23840
AT2G23840
AT2G24180
AT2G24260
AT2G24270
AT2G24580
AT2G24820
AT2G25050
AT2G25090
AT2G25410
AT2G25450
AT2G25450
AT2G25450
AT2G25600
AT2G25680
AT2G25735
AT2G26690
AT2G26692
AT2G26692
AT2G26870
AT2G26980
AT2G26980
AT2G27150
AT2G27660
AT2G28110
AT2G28110
AT2G28110
AT2G28630
AT2G28630
AT2G28700
AT2G28710
AT2G28890
AT2G29120
AT2G29320
AT2G29340
AT2G29490
AT2G29650
AT2G30080
AT2G30230
AT2G30520
AT2G30520
AT2G30570
AT2G30570
AT2G30600
AT2G30600
AT2G30600
AT2G30790
AT2G30840
AT2G31020
AT2G31380
AT2G31560
AT2G31570
AT2G08440
AT2G08440
AT2G31945
AT2G31990
AT2G32150
AT2G32240
AT2G32390
AT2G32440
AT2G32550
AT2G32660
AT2G32660
AT2G08535
AT2G08535
AT2G33060
AT2G33080
AT2G33150
AT2G33150
AT2TE62070
AT2G33160
AT2G33160
AT2G33170
AT2G33480
AT2G33830
AT2G34000
AT2G34410
AT2G08665
AT2G08665
AT2G08665
AT2G08665
AT2G34420
AT2G34500
AT2G34510
AT2G34620
AT2G34660
AT2G35230
AT2G35230
AT2G35230
AT2G35260
AT2G35800
AT2G35800
AT2G35950
AT2G36080
AT2G36540
AT2G36630
AT2G36770
AT2G36780
AT2G36800
AT2G36800
AT2G37130
AT2G37230
AT2G37290
AT2G37450
AT2G37450
AT2G37590
AT2G37760
AT2G37760
AT2G38230
AT2G38470
AT2TE72160
AT2G08965
AT2G08965
AT2G38640
AT2G39400
AT2G39570
AT2G39730
AT2G39885
AT2G40110
AT2G40330
AT2G40370
AT2G40370
AT2G40900
AT2G40970
AT2G41640
AT2G41640
AT2G42140
AT2G42280
AT2G42290
AT2G42540
AT2G42900
AT2G43400
AT2G43820
AT2G44080
AT2G44290
AT2G44380
AT2G44383
AT2G44490
AT2G45100
AT2G45220
AT2G45450
AT2G45560
AT2G45570
AT2G45660
AT2G46030
AT2G46600
AT2G46610
AT2G46750
AT2G46750
AT2G46830
AT2G46950
AT2G47710
AT2G47820
AT2G48020
AT3G01220
AT3G01290
AT3G01660
AT3G01970
AT3G02140
AT3G02140
AT3G02150
AT3G02150
AT3G02380
AT3G02470
AT3G03870
AT3G04010
AT3G04070
AT3G04110
AT3G04760
AT3G05030
AT3G01555
AT3G01555
AT3G05165
AT3G05345
AT3G05340
AT3G05750
AT3G05936
AT3G05937
AT3G06433
AT3TE08235
AT3G06500
AT3G06850
AT3G06850
AT3G06850
AT3TE09220
AT3G08860
AT3G08870
AT3G08870
AT3G08940
AT3G09020
AT3G09595
AT3G09595
AT3G09600
AT3G10250
AT3G10320
AT3G10405
AT3G10450
AT3G10740
AT3G10740
AT3G10740
AT3G10790
AT3G10815
AT3G10910
AT3G11020
AT3G11280
AT3G11570
AT3G11600
AT3G11660
AT3G11720
AT3G11720
AT3G12320
AT3G13062
AT3G13450
AT3G13750
AT3G13750
AT3G13750
AT3G13760
AT3G13760
AT3G13790
AT3G13950
AT3G14060
AT3G14060
AT3G14270
AT3G14280
AT3G14280
AT3G14415
AT3G14415
AT3G14420
AT3G14620
AT3G14650
AT3G14660
AT3G14680
AT3G14690
AT3G14690
AT3G14770
AT3G14770
AT3G15354
AT3G15352
AT3G15353
AT3G03105
AT3G03105
AT3G15390
AT3G15450
AT3G15460
AT3G15500
AT3G15760
AT3G15840
AT3G15850
AT3G16030
AT3G16140
AT3G16220
AT3G18240
AT3G18240
AT3G18250
AT3G18773
AT3G18775
AT3G18950
AT3G19000
AT3G19000
AT3G19002
AT3G19002
AT3G19002
AT3G19002
AT3G19010
AT3G19010
AT3G19025
AT3G19030
AT3G19270
AT3G19390
AT3G19660
AT3G19780
AT3G19800
AT3G19930
AT3G20250
AT3G20600
AT3TE30980
AT3G21055
AT3G21055
AT3G21320
AT3G21670
AT3G21755
AT3G21755
AT3G21755
AT3G21755
AT3G21755
AT3G21755
AT3G21755
AT3G21755
AT3G21755
AT3G21755
AT3G21755
AT3G21755
AT3G21760
AT3G21760
AT3G21870
AT3G21870
AT3G22200
AT3G22450
AT3G22560
AT3G22750
AT3G22750
AT3G23080
AT3G23330
AT3G23760
AT3G23970
AT3G23980
AT3G24640
AT3G25290
AT3G25510
AT3G25690
AT3G25717
AT3G26030
AT3G26165
AT3G26165
AT3G26170
AT3G26170
AT3G26180
AT3G26180
AT3G26210
AT3G26220
AT3G26220
AT3G26230
AT3G26240
AT3G26240
AT3G26290
AT3G26470
AT3G05015
AT3G05015
AT3G26500
AT3G26520
AT3G26520
AT3G26590
AT3G26650
AT3G26730
AT3G26740
AT3G27440
AT3G27690
AT3G28040
AT3G29034
AT3G29035
AT3G29035
AT3G29160
AT3G29160
AT3G29240
AT3G29575
AT3G29639
AT3G29639
AT3G29810
AT3TE49110
AT3TE49510
AT3TE49510
AT3G30390
AT3G30390
AT3G30390
AT3G30775
AT3TE58895
AT3TE58895
AT3G43800
AT3G43800
AT3G44290
AT3G44300
AT3G44300
AT3G44310
AT3G44310
AT3G44310
AT3G44450
AT3G44630
AT3G45260
AT3G45260
AT3G45300
AT3G45600
AT3G45780
AT3G46080
AT3G46690
AT3G46780
AT3G47070
AT3G47160
AT3G47340
AT3G47340
AT3G47340
AT3G47430
AT3G47470
AT3G47470
AT3G47580
AT3G07785
AT3G07785
AT3G47650
AT3G47790
AT3G47800
AT3G47950
AT3G47950
AT3G48020
AT3G48057
AT3G48058
AT3G48200
AT3G48201
AT3G48320
AT3G07925
AT3G07925
AT3G48360
AT3G48360
AT3G48360
AT3G48360
AT3G48390
AT3G48520
AT3G48530
AT3G48835
AT3G49120
AT3G49120
AT3G49160
AT3G49210
AT3TE74000
AT3G50030
AT3G50260
AT3G50270
AT3G50480
AT3G50480
AT3G50560
AT3G50560
AT3TE76225
AT3G50820
AT3G51420
AT3G51730
AT3G51730
AT3G51860
AT3G51860
AT3G51860
AT3G51910
AT3G51910
AT3G51910
AT3G52072
AT3G52072
AT3G52072
AT3G52072
AT3G52072
AT3G52072
AT3G52072
AT3G52072
AT3G52070
AT3G52526
AT3G52530
AT3G52540
AT3G53310
AT3G53960
AT3G54500
AT3G08405
AT3G08405
AT3G54880
AT3G54890
AT3G55330
AT3G55470
AT3TE83610
AT3G55610
AT3G55610
AT3G55800
AT3G56080
AT3G56130
AT3G56130
AT3G56170
AT3G56170
AT3G56940
AT3G57020
AT3G57020
AT3G57040
AT3G57520
AT3G57520
AT3G57520
AT3G57520
AT3G57520
AT3G57710
AT3G57700
AT3G57765
AT3G57765
AT3G57770
AT3G57780
AT3G57780
AT3G59050
AT3G59400
AT3G59400
AT3G59410
AT3G59580
AT3G59700
AT3G60140
AT3G60140
AT3G60140
AT3G60140
AT3G60670
AT3G60670
AT3G61060
AT3G61070
AT3G61198
AT3G61440
AT3G61440
AT3G61470
AT3G61890
AT3G61900
AT3G62150
AT3G63110
AT3G63210
AT3G63215
AT3G63380
AT3G63380
AT4G00700
AT4G00750
AT4G01023
AT4G01026
AT4G01026
AT4G03845
AT4G03845
AT4G03845
AT4G03845
AT4G01610
AT4G01610
AT4TE04415
AT4G02075
AT4G02280
AT4G02280
AT4G02410
AT4G03400
AT4G03400
AT4G03420
AT4G03420
AT4G03510
AT4TE09845
AT4G04640
AT4G04640
AT4G04692
AT4G04850
AT4G05180
AT4G05180
AT4G06534
AT4G08850
AT4G08930
AT4G09010
AT4G05690
AT4G05690
AT4G09350
AT4TE25590
AT4G09760
AT4G10330
AT4G10340
AT4G10340
AT4G10500
AT4G10500
AT4G10920
AT4G11330
AT4G11650
AT4G11650
AT4G11900
AT4G11910
AT4G12470
AT4G12690
AT4G12800
AT4G12800
AT4TE33010
AT4G12917
AT4G13180
AT4G13250
AT4G13250
AT4G13250
AT4G13810
AT4G13900
AT4G14245
AT4G14930
AT4G15230
AT4G15270
AT4G15280
AT4G15400
AT4G15490
AT4G15490
AT4G15530
AT4G15530
AT4G15530
AT4G15530
AT4G15550
AT4G15560
AT4G15570
AT4G15570
AT4TE39790
AT4G15610
AT4G16190
AT4G16370
AT4G16370
AT4G16400
AT4G16400
AT4G16410
AT4G16410
AT4G16420
AT4G16680
AT4G16680
AT4G16860
AT4G16880
AT4G16880
AT4G16920
AT4G16950
AT4G17460
AT4G18010
AT4G18010
AT4G18030
AT4G18140
AT4G18205
AT4G18210
AT4G18550
AT4G18550
AT4G18740
AT4G18810
AT4G18980
AT4G19170
AT4G19370
AT4G19420
AT4G19420
AT4G19430
AT4G19520
AT4G20110
AT4G20110
AT4G20260
AT4G20820
AT4G20820
AT4G20860
AT4G20860
AT4G21215
AT4G21280
AT4G21440
AT4G21445
AT4G21910
AT4G22170
AT4G22540
AT4G22980
AT4G23170
AT4G23280
AT4G23300
AT4G23493
AT4G23550
AT4G23550
AT4G23550
AT4G23880
AT4G23890
AT4G07190
AT4G07190
AT4G24000
AT4G24040
AT4G24040
AT4G24120
AT4G24480
AT4G24700
AT4G25000
AT4G25000
AT4G25050
AT4G25580
AT4G25580
AT4G25940
AT4G25940
AT4G26050
AT4G26095
AT4G26095
AT4G26095
AT4G26090
AT4G26200
AT4G26260
AT4G26260
AT4G26288
AT4G26290
AT4G26300
AT4G27260
AT4G27260
AT4G27260
AT4G27440
AT4G27440
AT4G27450
AT4G27450
AT4G27480
AT4G27820
AT4G28040
AT4G28040
AT4G28080
AT4G28085
AT4G28085
AT4G28330
AT4G28750
AT4G28755
AT4G29060
AT4G29905
AT4G30270
AT4G30270
AT4G30990
AT4G30990
AT4G31240
AT4G31330
AT4G31450
AT4G31500
AT4G32070
AT4G32330
AT4G32340
AT4G32340
AT4G32480
AT4G32480
AT4G32870
AT4G33050
AT4G33150
AT4G33150
AT4G33150
AT4G33150
AT4G33150
AT4G33150
AT4G33660
AT4G34030
AT4G34131
AT4G34135
AT4G34138
AT4G34138
AT4G34139
AT4G34560
AT4G34680
AT4G34830
AT4G34920
AT4G34930
AT4G34950
AT4G35090
AT4G35090
AT4G35270
AT4G35350
AT4G35770
AT4G35770
AT4G36110
AT4G36515
AT4G36670
AT4G36670
AT4G36670
AT4G36820
AT4G37150
AT4G37150
AT4G37180
AT4G37180
AT4G37220
AT4G37320
AT4G37330
AT4G37520
AT4G37520
AT4G37608
AT4G37610
AT4G37610
AT4G37610
AT4G37610
AT4G37930
AT4G37940
AT4G37980
AT4G37980
AT4G37990
AT4G38060
AT4G38470
AT4G38470
AT4G38545
AT4G38545
AT4G38545
AT4G38545
AT4G38545
AT4G38545
AT4G38545
AT4G38545
AT4G38540
AT4G38540
AT4G38552
AT4G38552
AT4G38550
AT4G38810
AT4G38970
AT4G39070
AT4G39660
AT4G40085
AT4G40085
AT4G40085
AT4G40085
AT4G40080
AT5G01300
AT5G01550
AT5G01550
AT5G01550
AT5G01595
AT5G01595
AT5G01595
AT5G01595
AT5G01600
AT5G01600
AT5G01610
AT5G01730
AT5G01732
AT5G01732
AT5G01810
AT5G02090
AT5G02150
AT5G02160
AT5G02420
AT5G02560
AT5G02810
AT5G03180
AT5G03300
AT5G03310
AT5G03320
AT5G04040
AT5G04220
AT5G04340
AT5G04390
AT5G04490
AT5G04950
AT5G05140
AT5G05320
AT5G05410
AT5G06300
AT5G06570
AT5G06690
AT5G06839
AT5G06980
AT5G06980
AT5G07571
AT5G07572
AT5G08240
AT5G08240
AT5G08340
AT5G08340
AT5G08350
AT5G08350
AT5G09300
AT5G09440
AT5G09660
AT5G09930
AT5G10090
AT5G10200
AT5G10200
AT5G10210
AT5G10210
AT5G10220
AT5G10450
AT5G10650
AT5G10790
AT5G10800
AT5G10946
AT5G10965
AT5G10965
AT5G10965
AT5G10965
AT5G10965
AT5G10965
AT5G10970
AT5G11520
AT5G11520
AT5G12420
AT5G13080
AT5G13080
AT5G13330
AT5G13370
AT5G13730
AT5G14120
AT5G02155
AT5G02155
AT5G14180
AT5G14470
AT5G14470
AT5G14470
AT5G14610
AT5G14780
AT5G14840
AT5G00395
AT5TE17365
AT5G14880
AT5G14940
AT5G15310
AT5G15500
AT5G15500
AT5G15830
AT5G15845
AT5G15845
AT5G15845
AT5G15845
AT5G15845
AT5G15845
AT5G15850
AT5G15950
AT5G15950
AT5G16360
AT5G16970
AT5G16970
AT5G16980
AT5G16980
AT5G17170
AT5G17300
AT5G17305
AT5G17760
AT5G17760
AT5G18130
AT5G18130
AT5G18490
AT5G18670
AT5G18670
AT5G18780
AT5G19190
AT5G19230
AT5G19230
AT5G19500
AT5G20230
AT5G20250
AT5G20250
AT5G20260
AT5G20700
AT5G20830
AT5G20960
AT5G21170
AT5G22920
AT5G23050
AT5G23050
AT5G23060
AT5G23750
AT5G23760
AT5G23770
AT5G23920
AT5G24160
AT5G24165
AT5G24220
AT5G24490
AT5G24530
AT5G24530
AT5G24570
AT5G24575
AT5G24580
AT5G25110
AT5G25120
AT5G25120
AT5G25130
AT5G25820
AT5G04165
AT5G04165
AT5G25990
AT5G26200
AT5G27920
AT5G27920
AT5G27950
AT5G28050
AT5G28050
AT5TE39090
AT5G28770
AT5G28770
AT5G28840
AT5G33290
AT5TE44480
AT5TE48460
AT5G35490
AT5G35630
AT5G35790
AT5G35790
AT5G35926
AT5G35926
AT5G36160
AT5G36220
AT5G37020
AT5G37260
AT5G37710
AT5G37715
AT5G38212
AT5G38212
AT5G38212
AT5G38212
AT5G38212
AT5G38212
AT5G38210
AT5G38210
AT5G38212
AT5G38212
AT5G38240
AT5G38340
AT5G38340
AT5G38344
AT5G38410
AT5G38410
AT5G38510
AT5G38780
AT5G38840
AT5G38850
AT5G39020
AT5G39530
AT5G39610
AT5G39610
AT5G39660
AT5G39810
AT5G40060
AT5G40240
AT5G40500
AT5G40645
AT5G40720
AT5TE58950
AT5G40780
AT5G41080
AT5G41080
AT5G41740
AT5G41740
AT5G41750
AT5G41790
AT5G41790
AT5G41790
AT5G41810
AT5G42010
AT5G42760
AT5G43270
AT5G43440
AT5G43450
AT5G43450
AT5G43470
AT5G44130
AT5G44610
AT5TE64925
AT5G45105
AT5G45110
AT5G45380
AT5G45680
AT5G45790
AT5G46050
AT5G46110
AT5G46180
AT5G46270
AT5G46450
AT5G46470
AT5G46490
AT5G46490
AT5G47070
AT5G47610
AT5G47720
AT5G48180
AT5G48220
AT5G48400
AT5G48410
AT5G48620
AT5G48880
AT5G49015
AT5G49120
AT5G49360
AT5G49360
AT5G49360
AT5G49360
AT5G49420
AT5G49450
AT5G49690
AT5G49690
AT5G49740
AT5G50200
AT5G50200
AT5G50260
AT5G50920
AT5G50920
AT5G51070
AT5G51380
AT5G51390
AT5G51970
AT5G52250
AT5G52882
AT5G53490
AT5G53970
AT5G53970
AT5G54270
AT5G54500
AT5G54510
AT5G55970
AT5G55970
AT5G56100
AT5G56200
AT5G56870
AT5G56870
AT5G56870
AT5G56870
AT5G56870
AT5G57040
AT5G57180
AT5G57520
AT5G57530
AT5G57530
AT5TE83780
AT5G57630
AT5G57655
AT5G57655
AT5G57800
AT5G57880
AT5G57887
AT5G57890
AT5G57930
AT5G57940
AT5G58120
AT5G58350
AT5G58350
AT5G08835
AT5G08835
AT5G58540
AT5G58540
AT5G58640
AT5G58650
AT5G58770
AT5G58787
AT5G58800
AT5G59080
AT5G59080
AT5G59070
AT5G59220
AT5G59390
AT5G59510
AT5G59750
AT5G59780
AT5G59820
AT5G59940
AT5G59960
AT5G60100
AT5G60400
AT5G61010
AT5G61270
AT5G61440
AT5G61440
AT5G61590
AT5G61600
AT5G61610
AT5G61620
AT5G61620
AT5G61630
AT5G61720
AT5G61820
AT5G61820
AT5G62150
AT5G62430
AT5G62430
AT5G62540
AT5G62540
AT5G62920
AT5G63020
AT5G63020
AT5G63030
AT5G63160
AT5G63160
AT5G63410
AT5G63600
AT5G63800
AT5TE91840
AT5G63970
AT5G64040
AT5G64190
AT5G64510
AT5G64570
AT5G64750
AT5G65110
AT5G65210
AT5G65380
AT5G65380
AT5G65410
AT5G66190
AT5G66400
AT5G66700
AT5G67310
AT5G67440

## Sheet: k9me2_day0to1_increased_GeneIDs
AT1G23280
AT1G33820
AT1TE51985
AT1TE51985
AT1G50000
AT1G55590
AT2TE06745
AT2TE06750
AT2TE06755
AT2TE07005
AT2G04425
AT2TE07080
AT2TE09410
AT2TE09840
AT2TE09845
AT2G07360
AT2TE18975
AT2G24340
AT2G08015
AT2G08050
AT2G08050
AT3G27990
AT3G27990
AT3G27990
AT3G27990
AT3G27990
AT3G27980
AT3TE47625
AT3TE47775
AT3TE59535
AT3TE64435
AT3G44265
AT3TE91745
AT4G01690
AT4G04605
AT4TE18035
AT4TE18035
AT4G07325
AT4TE19125
AT4TE19130
AT4TE22690
AT4TE23560
AT4G32200
AT4TE74230
AT5TE45905
AT5G35160
AT5G35910
AT5G38030

## Sheet: k9me2_day1to4_decreased_GeneIDs
AT1G14110
AT1G24260
AT1TE30195
AT1G27570
AT1TE31935
AT1TE33490
AT1TE34315
AT1G32270
AT1TE37680
AT1TE38940
AT1G33910
AT1G34410
AT1TE41415
AT1TE42210
AT1TE43225
AT1TE46405
AT1TE52590
AT1TE52700
AT1TE53550
AT1TE53555
AT1TE53860
AT1G43320
AT1TE54350
AT1G44080
AT1TE55360
AT1G44120
AT1G44125
AT1G44125
AT1G44125
AT1G44125
AT1G44125
AT1G44125
AT1G44125
AT1G44125
AT1TE55910
AT1TE56505
AT1G47625
AT1TE58390
AT1G47770
AT1TE59235
AT1TE59860
AT1G50000
AT1G50870
AT1G51810
AT1TE64170
AT1TE65060
AT1TE67140
AT1G55590
AT1G57690
AT1G65810
AT1G66780
AT1TE86360
AT1G73630
AT2TE06390
AT2TE06470
AT2TE09325
AT2TE09565
AT2TE09885
AT2TE09890
AT2TE10385
AT2TE12810
AT2TE22635
AT2G06075
AT2G06075
AT2TE25095
AT2G14540
AT2TE26315
AT2TE26865
AT2TE54360
AT2G38220
AT3G20030
AT3G22710
AT3G24270
AT3TE39220
AT3TE39430
AT3TE40145
AT3TE40735
AT3G27990
AT3G27990
AT3G27990
AT3G27990
AT3G27990
AT3G27980
AT3TE43745
AT3TE44240
AT3TE45385
AT3TE46790
AT3TE46795
AT3TE47280
AT3TE48240
AT3TE48245
AT3TE48250
AT3TE48540
AT3TE49170
AT3TE49545
AT3G30370
AT3TE51460
AT3TE51735
AT3G31900
AT3TE60205
AT3TE60635
AT3TE60830
AT3TE60865
AT3TE61475
AT3TE62100
AT3TE62700
AT3TE62705
AT3TE62785
AT3G44570
AT3TE65525
AT3G45140
AT3TE67310
AT3TE67325
AT3G45820
AT3G46330
AT3G46390
AT3G55677
AT3G60961
AT3TE91850
AT4G03570
AT4G03590
AT4TE12175
AT4TE20300
AT4TE20470
AT4TE20475
AT4TE21900
AT4G08400
AT4TE22965
AT4TE22970
AT4G08630
AT4TE23755
AT4G08878
AT4TE23825
AT4G08990
AT4G09143
AT4TE24480
AT4TE24910
AT4G09430
AT4G09740
AT4G13570
AT4G13564
AT4G15050
AT4G15370
AT4TE40040
AT4G16215
AT5G02700
AT5TE08870
AT5G10660
AT5G15890
AT5TE22990
AT5TE23285
AT5TE31020
AT5TE36140
AT5TE37815
AT5TE38320
AT5TE38645
AT5TE38710
AT5G28625
AT5TE39195
AT5TE39275
AT5G28824
AT5TE39420
AT5TE40000
AT5TE44690
AT5TE47895
AT5TE48980
AT5TE49130
AT5G35640
AT5G00530
AT5TE49820
AT5G35910
AT5TE50750
AT5TE50965
AT5TE51000
AT5TE51110
AT5TE51115
AT5TE52885
AT5G37150
AT5TE54480
AT5TE54485
AT5G38030
AT5G38930
AT5G38940
AT5TE56585
AT5G39120
AT5G41660
AT5TE64505
AT5TE68130
AT5TE68140
AT5G46670

## Sheet: k9me2_day1to4_increased_GeneIDs
AT2TE15385

[truncated: 15 more sheets: k9me2_day4to7_increased_GeneIDs, k27ac_day0to1_decreased_GeneIDs, k27ac_day0to1_increased_GeneIDs, k27ac_day1to4_decreased_GeneIDs, k27ac_day1to4_increased_GeneIDs, k27ac_day4to7_decreased_GeneIDs, k27ac_day4to7_increased_GeneIDs, k27me3_day0to1_decrease_GeneIDs, k27me3_day0to1_increase_GeneIDs, k27me3_day1to4_decrease_GeneIDs, k27me3_day1to4_increase_GeneIDs, k27me3_day4to7_decrease_GeneIDs, k27me3_day4to7_increase_GeneIDs, k27ac_profile05_GeneIDs, 27ac_27me3_overlap_vs_a_GeneIDs]
