# Supplementary material for: Retrograde signals control dynamic changes to the chromatin state at photosynthesis-associated loci
Source: Nat Commun. 2025 Jul 15;16:6527. doi: 10.1038/s41467-025-61831-w (PMC12264055; doi:10.1038/s41467-025-61831-w)
Supplement: Supplementary file 4 — Supplementary Data 3 [file 41467_2025_61831_MOESM4_ESM.xlsx]

## Sheet: front
Supplemetary Table 1: Differentialy Enriched Regions (DERs)
Peak coordianates of all DERs identified by diffbind (fold>2, FDR<0,05)
Chr	Start	End

## Sheet: k4me3_day0to1_decreased
5	4270655	4274235
2	14539433	14541537
4	13653335	13656271
3	19456662	19459328
2	16256558	16261939
4	8811964	8813600
5	6833653	6837375
5	214546	216718
3	10715333	10717585
2	9489990	9491664
4	17631306	17633103
1	10291291	10294887
1	26471815	26474923
3	17907520	17910718
5	24081923	24083626
4	13725345	13728958
1	4356163	4358478
2	8911950	8913722
5	23346683	23349405
3	17472573	17475452
5	24764033	24765514
5	20189987	20191398
4	15273611	15275409
4	11150094	11151783
5	20012887	20016884
3	2697325	2699205
2	12322670	12323823
5	14933453	14935929
5	1238911	1240281
2	16844695	16846125
3	88182	89510
2	10829949	10831756
1	5517903	5519642
3	23407751	23412823
1	5522674	5527073
5	15551064	15556328
1	4458975	4460664
4	446257	449045
2	12275697	12277165
2	18323562	18325578
5	8657440	8659470
2	758709	761113
5	8545905	8547943
2	13854623	13856291
5	25284903	25287009
1	30150788	30152584
1	27464440	27466261
5	22667291	22669272
3	20849798	20851817
4	16635414	16638726
1	25213958	25215067
2	7244425	7245704
2	1607271	1609381
1	30241531	30244882
5	5355253	5358777
2	17097593	17098715
4	11403154	11406334
1	29620987	29626032
5	20034766	20036351
5	23585146	23587465
3	22733139	22739154
2	14048432	14051248
1	19831433	19832698
1	8422914	8425304
3	995109	996410
4	16642655	16644896
4	9367395	9368590
3	6556623	6558017
1	7949215	7951042
4	15676153	15677899
4	7304381	7306770
4	10071708	10073029
1	8164772	8165811
1	4144754	4145957
3	1285172	1286582
3	2158463	2160960
1	10138008	10139198
1	19664001	19665204
5	3685739	3689195
2	18644459	18646431
1	26323237	26324848
4	2290019	2292039
1	22168446	22170097
5	5175997	5177885
2	6758439	6760167
1	10892633	10894200
2	1682530	1684349
5	4832794	4834478
1	7468846	7469873
3	11976907	11979677
3	15354494	15355423
2	6919923	6922662
3	5174523	5181533
1	7142873	7146242
4	1557619	1559551
4	2075858	2077986
3	23353579	23355257
5	14064238	14067534
1	26122014	26123387
5	23991420	23993049
4	560162	561735
1	29330490	29334801
4	12158681	12160825
4	403283	404802
1	11767437	11769806
3	19265265	19267683
4	15940491	15941358
1	29913190	29916676
4	12168321	12170337
4	10073883	10077623
4	17089925	17090522
3	4534325	4535822
1	2033906	2037174
1	11375502	11377964
2	11526268	11527926
2	9878848	9882819
1	10052184	10053273
1	5820119	5821341
2	13201411	13202784
5	15320222	15322368
4	11646547	11648540
3	5802722	5804958
1	7493162	7495697
4	13224294	13228257
2	4334802	4337560
1	5389787	5391337
5	26010325	26013665
3	9570508	9571988
3	8207862	8211925
5	25457253	25458521
3	7024136	7025126
3	8038020	8040050
4	15096872	15099421
3	17724437	17725749
3	16110165	16111317
4	10875405	10876583
1	10898199	10899424
3	1155673	1158385
4	13171843	13172933
3	7016571	7020407
3	3249347	3250819
1	5124746	5126074
2	16213246	16215595
5	24772296	24773973
3	3412704	3413908
5	20051801	20053204
4	11172525	11174316
1	8046126	8048793
3	16622631	16625138
3	17975207	17976674
3	5234435	5235961
2	19368875	19370661
2	7945944	7947339
1	23459768	23460848
3	19239236	19241635
5	16290657	16291393
1	20876496	20877975
5	24137046	24139293
1	2927248	2929176
2	6988480	6991631
3	8382674	8383818
2	255460	257457
5	7006085	7007252
2	93573	96834
5	5168612	5170599
5	21945512	21947641
3	3470442	3473259
2	74452	76669
5	412255	412695
2	15830934	15833087
3	9208917	9210331
3	5212908	5216981
2	7692295	7694749
1	26450242	26451735
4	18579143	18580560
2	9006484	9008542
1	27218843	27221198
4	5962400	5963872
2	850666	852242
5	21110292	21112672
5	523371	523905
4	18400420	18401828
5	2060911	2062075
2	585771	587458
3	6536772	6538540
3	4382717	4385362
2	4743229	4744994
5	15619985	15621461
2	18727521	18728838
1	635239	636773
5	26447730	26449985
4	10587886	10590637
3	2700713	2703602
5	2685681	2687480
3	22424663	22426419
2	16858219	16860727
3	6553874	6555316
2	5925058	5926994
2	10321414	10322222
5	23954590	23955942
2	77301	78832
1	6325764	6326932
3	15983166	15985326
3	7345307	7346861
2	13004502	13005713
3	5624564	5625428
1	9410166	9411427
5	309508	311568
3	9594314	9598558
1	2390920	2392547
4	756462	757266
4	17955229	17957761
1	22799112	22801214
3	21397488	21398668
3	3646774	3647331
4	12650033	12651281
5	26124769	26126492
3	18207723	18209427
5	8668100	8670078
4	8716624	8717861
5	26136060	26137313
5	3201410	3204471
3	10694137	10696093
3	21289128	21293340
3	3667244	3667899
4	7024978	7026237
5	24766493	24767643
2	11977987	11979859
3	3678876	3679831
1	24432339	24433024
1	25426463	25427168
4	16819605	16821486
4	8719106	8720680
5	26368996	26369816
5	7039523	7040985
1	25709227	25710936
2	14841060	14844222
4	10764302	10765688
1	8168494	8169208
3	8622092	8623256
1	30051470	30053959
1	1994248	1996131
1	20617166	20620202
1	24655524	24657650
4	12415744	12416431
2	17568907	17569528
3	1061462	1063197
1	30247102	30249363
1	6089684	6092307
4	16810336	16811790
4	15987297	15991617
2	14309512	14310384
3	7926896	7927385
2	19209830	19210977
5	25165678	25168104
4	12220616	12221985
5	8378701	8380355
3	5579479	5580851
2	8039876	8040853
3	23318346	23319491
5	14255348	14256027
4	15945168	15946776
5	23663226	23664828
3	755318	756162
3	11890762	11891890
4	8872779	8874816
3	22122487	22125234
1	24028897	24030484
4	8867502	8870716
5	1609209	1610281
4	14762810	14764442
4	3356623	3357853
3	3533620	3534868
5	7052855	7054211
1	7366671	7367652
1	2523974	2525888
4	898818	900186
1	8006210	8007237
4	12291690	12293046
4	12344030	12345928
1	27020091	27023343
1	4650664	4651506
5	3590744	3592068
1	29642152	29643484
1	9877390	9879477
1	1883113	1883779
3	20984041	20985877
4	8043535	8045646
1	6177647	6178577
5	15858534	15859674
5	7839493	7840846
1	19899575	19901360
1	25661741	25662246
5	15616730	15618272
5	4149838	4151271
3	15091637	15092527
5	3153721	3154539
3	23166275	23167014
5	25454610	25455859
5	25771240	25772783
3	5249144	5249736
2	148159	150503
3	9578486	9580122
5	25461125	25462351
1	10868483	10869311
4	9202514	9203053
1	23103056	23104670
3	6871951	6873740
2	15598258	15600033
1	900946	902801
4	18466571	18467350
4	6314654	6316554
5	14234034	14235376
5	23446576	23447919
2	16817444	16818624
2	18912388	18914151
2	13135661	13136952
2	966642	967923
1	19667122	19668285
2	6947050	6948492
5	20455619	20456793
4	694482	696314
4	7957729	7959073
4	15753339	15754917
2	13581628	13582209
4	13949021	13951071
1	6780893	6782238
4	11320908	11321686
5	7736911	7739325
1	2873417	2874409
5	102394	103592
1	20527214	20528459
1	7801602	7802522
1	9379235	9380509
3	1106592	1108003
3	22216687	22219536
4	6491032	6492339
4	1110622	1111618
2	8050489	8051250
2	18152220	18153399
5	23004179	23007677
1	3287817	3289945
4	9739705	9740902
1	22292325	22293876
5	17399999	17401936
2	19319761	19322464
1	10288818	10289703
4	12885460	12886890
3	21400934	21402378
1	22662294	22663561
4	8897841	8898958
4	13959846	13960806
3	9722520	9723844
2	14031972	14033600
5	23295769	23296582
2	13436380	13437663
4	8538693	8540527
4	491020	492182
3	8922083	8923226
2	745743	747218
2	13824822	13825792
2	6709453	6710790
2	6542505	6543639
2	15417813	15419174
3	20811526	20813215
3	4921631	4923478
1	25712958	25714767
5	6264211	6265418
2	278061	279063
2	5539436	5541300
5	25679569	25681044
3	10735715	10738417
1	17816918	17817304
3	17632791	17633775
1	19443044	19443470
3	9536899	9538857
5	1886074	1887141
5	2651330	2652427
2	2026438	2027013
5	16395347	16396576
2	11622425	11623481
4	11863079	11864469
5	8749754	8750120
3	17197870	17199436
4	12462093	12462704
1	25766093	25766982
3	17438208	17441505
5	1575870	1576689
2	14544333	14545391
4	9963258	9964184
4	11313195	11313737
1	8117178	8119716
5	23300412	23301587
1	4467335	4468745
5	7696049	7697565
1	8426076	8427143
1	27261293	27262273
5	20792181	20793514
1	8841253	8842330
5	22716979	22717578
3	20502737	20504166
4	10225106	10226934
1	10072222	10073473
3	2881101	2881905
3	9267879	9268886
5	20436531	20437589
4	15610981	15611907
1	557309	558778
1	3888613	3890336
3	9573630	9575236
5	19627873	19628891
3	17480612	17481602
3	17754150	17755249
1	4739960	4740802
2	14181378	14181911
1	5179715	5181523
4	7023250	7023862
2	18364778	18366067
1	26652025	26652823
2	9805539	9807287
1	23237571	23238578
4	12072739	12073997
5	17880885	17881299
3	4934437	4935400
1	17074701	17076569
5	8661992	8663974
5	22747856	22749172
1	29009722	29011016
1	4570032	4571085
1	658830	659703
3	9599136	9599880
5	273163	274780
3	20842445	20843582
2	18595349	18596371
1	21043195	21044638
5	16694014	16695300
2	7970194	7971947
1	7903910	7904757
3	15181468	15182635
1	29148530	29149097
3	3195889	3197030
2	10111950	10112967
5	26710392	26712057
1	21061756	21062886
4	17229674	17230397
3	6466343	6467581
5	25540579	25541536
5	894777	895267
3	20805119	20805735
4	14169801	14170680
5	25069214	25071049
3	22721032	22722360
5	4713052	4714831
2	8531766	8533640
4	5386212	5387090
1	12434127	12434731
2	7453168	7454163
1	5299342	5300710
2	12897051	12897721
4	17559758	17561825
5	21245439	21246588
1	5290745	5292414
2	84161	85900
1	6975227	6976617
2	17958185	17959291
3	22575506	22576471
3	9404062	9405101
1	22644293	22645157
4	18118093	18119076
1	23751402	23752228
1	4637611	4638357
1	8198628	8199399
1	20058646	20059391
2	1332010	1332337
1	27538445	27539957
1	20948754	20949220
5	10796908	10798278
4	995038	995835
4	14257162	14257750
2	14365169	14365600
1	3849226	3850083
1	30366948	30368023
3	19083895	19085259
1	27672395	27673413
1	27706401	27707504
4	17174093	17175850
4	15202422	15203192
2	15423524	15425213
3	15762895	15763310
1	29905678	29907484
3	19488762	19489426
5	14546975	14548669
5	130141	131694
2	14053399	14054670
2	1875423	1878017
1	2852356	2853167
1	23428618	23429643
4	10646580	10647095
5	25628468	25629626
2	10042475	10043679
4	13307501	13308863
5	798882	799680
1	24400083	24400799
1	5204675	5205773
3	17521069	17522378
2	5508168	5508951
1	3086303	3087596
5	16441563	16443563
5	25891598	25892197
2	16571676	16573776
3	9506105	9509336
5	13626203	13626892
1	17644168	17644568
5	2120686	2121611
2	6507400	6509053
2	13688289	13689133
2	242241	243587
1	19985201	19986049
3	8449695	8450719
1	28441558	28442373
1	18627610	18628952
1	23563378	23564760
1	20525657	20526409
1	23579899	23580741
2	11350547	11351008
1	25894471	25894889
1	29517132	29519315
1	21936337	21937496
5	16066998	16067567
5	25530214	25530569
2	10671876	10672641
3	18135704	18136197
4	7156101	7157119
2	13609304	13609822
4	11975584	11976642
1	29982004	29982745
4	286209	286996
1	22671402	22672180
1	26000359	26001160
1	9381872	9382631
5	23988264	23988719
1	28990152	28990697
4	16343817	16344663
2	136608	138027
4	6986942	6987990
1	10244942	10245462
1	29771249	29771711
5	20800701	20801429
1	26704074	26704708
5	5198892	5200722
3	22243555	22244404
2	10135864	10136196
4	12163499	12165320
1	23577303	23578486
2	6893785	6894372
5	2103398	2104079
5	24244850	24245720
3	3062005	3062449
4	12135325	12136192
2	14472698	14473441
3	9686078	9686812
1	977221	977757
3	18547341	18548133
1	30289859	30290899
5	24770105	24770868
4	17369471	17370591
4	13210494	13210809
1	5639027	5639970
3	4203269	4204042
1	29178770	29179531
4	15043930	15045318
2	12317971	12318335
1	1618194	1618926
3	20863400	20864559
1	10163198	10164339
3	4604135	4604596
5	880434	881148
1	6801652	6802855
1	28608439	28609038
1	11464854	11466796
3	11800502	11801231
4	8688348	8688866
3	15660644	15661834
1	4729250	4730122
1	7464372	7465260
1	2884343	2885442
2	1077053	1077513
5	5555335	5555896
1	10075665	10076269
2	151224	151702
1	27315872	27316516
4	8649607	8650285
3	22925681	22926339
5	8227178	8227569
4	9536503	9537993
4	9362302	9363397
5	4814030	4815012
3	18375365	18375884
5	631013	631904
1	4716642	4718159
3	17345596	17346089
1	26644609	26645983
5	16688360	16690132
3	18481264	18481606
1	2867287	2868515
1	16598197	16598676
1	10849673	10850404
2	11390681	11391283
3	17385522	17386170
3	1038819	1039508
4	11840393	11841405
4	7266487	7267202
3	9683032	9683386
1	20309720	20310776
1	4857279	4857818
1	29703263	29703913
1	23993572	23994460
1	17265898	17266716
4	2445809	2446772
1	21439595	21440553
4	7401315	7401780
5	2619012	2619822
4	13772169	13772630
3	5197640	5198369
1	22983303	22984409
3	8992307	8992855
4	17823486	17824616
5	25795288	25795606
3	3853285	3853693
5	4567376	4568162
5	23289273	23289560
2	14024697	14027307
2	647913	648936
3	16759198	16760046
1	21345703	21348649
1	26424035	26425132
3	4761061	4762325
1	9862249	9862538
1	28556600	28557628
1	8103922	8104513
3	4271484	4272102
3	18240581	18241253
4	10398970	10399452
1	23569985	23570689
5	18681898	18682347
1	28024019	28024632
1	23083347	23083956
5	18678061	18678302
2	8097735	8098550
3	1774131	1774478
1	5890728	5892309
5	22980751	22981077
2	100527	101205
1	3223601	3225323
4	11118500	11120803
4	17176635	17177500
5	21910495	21911837
1	4140382	4141970
5	20207512	20208730
5	25441101	25442253
5	1266824	1267313
1	21540740	21541031
2	1175609	1175900
5	8672419	8674513
2	18070311	18071592
5	8011213	8011493
1	7147396	7147982
3	6563486	6564444
1	26824722	26826194
2	13119083	13121010
4	8618251	8621777
5	23672450	23673183
4	6150731	6151365
3	2751152	2752025
2	10975347	10975648
1	17179227	17180325
1	7399786	7400435
1	22847270	22849543
5	3412861	3413400
3	6461244	6463003
4	17346613	17348157
3	16922775	16923231
5	18391290	18391540
2	17138181	17139361
5	26634356	26634880
3	19825430	19825994
1	20723277	20724304
3	12172744	12173879
3	10155584	10155866
2	13306931	13307279
4	14093544	14095014
1	25276188	25277858
1	18481717	18482894
1	22835300	22837012
5	19620332	19621489
4	10653773	10654496
1	661372	662173
2	12484764	12486731
4	13567929	13568259
3	22681664	22682122
5	18224458	18224861
3	7501260	7501882
2	15325155	15326066
2	10894587	10895260
4	13275197	13276601
3	23378327	23378926
2	15021333	15021526
4	12174727	12175551
1	21887845	21888469
3	18593914	18594541
1	11532502	11533987
5	17993786	17994228
1	3391674	3392399
5	22308202	22309419
1	20006725	20006906
2	18899233	18899536
1	7318164	7318832
1	26616358	26617116
2	5646916	5647306
5	24634366	24634618
1	17417635	17418038
2	13900199	13900694
1	466666	467732
2	19290980	19291370
5	19432856	19433262
4	17494883	17495568
2	15723628	15724991
3	11030366	11030576
4	11630636	11630973
1	24044811	24046302
1	2564551	2565267
3	3707196	3708879
3	5563455	5564413
1	25961912	25962351
1	12584470	12585933
3	7194854	7195547
5	15325814	15326755
4	10012837	10013200
4	11193635	11194214
5	7116670	7117401
3	16706698	16707178
4	16780352	16781794
4	8679875	8680920
5	18834783	18836814
3	17897802	17899161
5	1772471	1773639
1	466040	466273
5	26612164	26612606
1	11997660	11997945
1	22190858	22191485
5	21301675	21302605
2	18809509	18811103
3	3377446	3377879
2	9372427	9373169
1	5182197	5182768
5	1157788	1158685
2	5736863	5737428
5	23262902	23263228
5	16227806	16228658
2	13540273	13540533
5	4025856	4026737
5	22445304	22445624
5	231025	231755
4	74717	75134
2	18883526	18883791
5	13985292	13985620
1	12897001	12897400
4	13533716	13534022
1	26316096	26317142
1	11554851	11557317
5	3456607	3457441
1	9729496	9730241
3	694717	695347
2	11800203	11800844
2	18216858	18217114
2	18698577	18699257
5	24291172	24291921
1	22829852	22831683
1	9782780	9783868
1	8152749	8154124
4	10567203	10567573
2	9181633	9182368
3	5582303	5582909
4	8913796	8914314
5	895882	896262
2	16747865	16749149
2	2617522	2618212
5	25978131	25978334
4	9339532	9340513
4	8209534	8210222
4	7406363	7406818
1	30384417	30384725
5	4975512	4976101
1	25304830	25305626
3	17500312	17500751
2	9778749	9780215
3	20910075	20910374
5	3468933	3470205
1	27839409	27840154
1	10362642	10362976
2	8695449	8695744
5	2886438	2886864
4	10038268	10039409
2	11140859	11141124
3	18762583	18764044
5	17416049	17417215
3	10896938	10898322
3	6722979	6724259
5	25200853	25202251
5	8218320	8218824
1	1146131	1146375
2	7085918	7086410
1	22060789	22061582
2	18462238	18462584
1	6171706	6173184
4	17880647	17881265
5	24801732	24802471
1	7672715	7673212
1	24385905	24386431
3	11728054	11729020
5	16729806	16732041
2	9786248	9787914
4	6811253	6811522
1	21997016	21997656
5	22124602	22125819
5	4792117	4795729
2	7867926	7868190
2	15548413	15548801
5	16971998	16972593
1	1287751	1288022
4	6718158	6718552
5	24639058	24640732
4	13859714	13860759
4	12182043	12182905
4	5560369	5561005
2	1006409	1007147
2	10046028	10046487
5	10902193	10903244
4	11736640	11737281
2	105857	106242
1	24473183	24474104
5	25784162	25785552
1	22664771	22665657
3	12574073	12574417
1	28679168	28679909
5	3972009	3973661
5	25608057	25609009
3	9826693	9828635
3	9708342	9710304
1	29993217	29993709
1	22755132	22756259
5	2396791	2397332
4	10598399	10599205
4	10930926	10931209
3	20746249	20746965
1	3352206	3352771
2	487525	488507
5	6747474	6748020
5	17457594	17458979
2	11458875	11459237
4	16422407	16423627
3	18239730	18239954
5	8621898	8623079
5	6826485	6827556
2	13787343	13788174
1	28766870	28767466
1	2816706	2817881
4	13127357	13127727
4	17226141	17226531
5	2010411	2010858
4	14957523	14957896
5	24553733	24555162
3	17760190	17760953
4	12241755	12242727
4	6631994	6632404
1	25944216	25944959
5	9033787	9033954
2	13019235	13020463
1	5098706	5099086
3	391278	392589
2	9279791	9281294
1	8645366	8645739
5	1514388	1514726
3	14761901	14762621
1	8432075	8433515
1	18006041	18007319
1	28209533	28209895
2	14777445	14778947
3	15974384	15975256
1	22361119	22361677
1	1167942	1168627
5	13915347	13916689
5	23990084	23990554
1	11697598	11698631
4	11418520	11419705
5	17465615	17467426
2	2033046	2035172
5	121841	122662
5	18849117	18849872
3	18610581	18611073
2	19112862	19114188
1	6763962	6766590
5	15899628	15899975
5	25695818	25696089
1	12402236	12403577
3	7998777	7999475
5	9043420	9043968
3	18733158	18734136
1	9184520	9185977
4	8793232	8794182
1	1559329	1559658
4	10372730	10373071
1	23199952	23200307
5	1923875	1925346
5	8999562	9000342
4	2409589	2410445
3	16671193	16672449
3	7451353	7451859
4	9261292	9263791
2	19437830	19438448
4	7647390	7648406
2	152446	152757
2	16652018	16653028
1	20424397	20424783
4	9525208	9525840
4	10403376	10404258
5	5082235	5083050
3	762887	763110
5	10067441	10068290
4	13116164	13116618
5	16034484	16035368
2	14260275	14260667
3	23133711	23135637
2	9330650	9332308
5	7280583	7281413
5	18850544	18851983
4	2671957	2673418
3	3385458	3386466
5	2994748	2995774
1	630550	631182
2	16417542	16418768
1	22059313	22059917
3	8350786	8351591

## Sheet: k4me3_day0to1_increased
3	23163829	23165505
2	2199061	2201293
2	11000490	11003246
5	7557718	7560609
4	7491186	7493332
4	9482860	9489564
5	7650418	7654778
2	357789	361350
4	12770332	12772609
1	23910893	23914198
1	8181398	8183692
2	1480338	1482590
5	7607196	7609093
5	19897614	19901217
4	13834705	13836584
2	15059462	15061363
4	17723710	17727789
5	7880270	7882405
4	15401509	15404191
5	1417838	1424129
2	7592347	7594340
1	6275350	6278281
5	7533361	7535862
1	11038823	11040495
1	18940506	18941894
3	17287949	17290024
1	28403577	28409416
4	13074060	13075477
5	7435603	7436813
1	28180183	28183638
3	11465941	11469017
3	9195472	9196821
5	23144961	23147130
3	6105914	6107429
5	8739168	8740854
3	7933285	7934005
1	24930033	24932889
1	16266572	16268406
2	9293269	9295186
2	6563233	6564671
4	16357252	16359555
1	17300723	17302579
4	15389228	15391180
5	14912603	14914304
3	18867976	18869098
1	6428059	6431294
2	7129296	7133167
1	26742885	26745318
5	23255173	23256667
3	8624610	8627265
2	2269949	2272724
3	20666571	20668232
3	4141220	4142620
5	14946953	14948848
4	15311019	15312867
1	29351429	29353105
2	1447720	1451138
1	16963024	16964447
4	14017310	14020295
4	17584101	17586215
4	8839009	8841041
3	19920962	19922709
5	8496264	8497969
5	24288460	24290732
3	14749014	14752563
1	10537628	10538748
3	20084123	20087273
1	25016520	25019334
3	9252339	9255491
1	16885817	16889011
2	15335091	15338139
2	14882035	14884372
3	19713673	19715304
3	2405277	2407737
4	17257687	17259010
1	16854488	16858042
3	18450478	18451552
1	22381088	22382725
1	22350919	22352465
1	8959385	8960839
5	7519128	7520483
4	16865158	16866297
4	16560244	16563541
5	17451417	17454615
3	5933984	5937163
1	11776367	11777609
2	7041778	7043597
5	5934900	5937391
1	17132629	17133804
5	3267453	3271320
3	21996037	21998183
1	1330155	1331465
1	25621072	25622837
2	9592072	9594143
4	8548812	8551974
1	23465297	23466988
2	2087229	2088229
1	13454511	13456413
1	13898610	13901059
1	23538078	23539189
1	29634415	29635803
1	19600563	19602042
3	10504862	10507970
5	5494043	5495823
4	15804658	15806097
5	4476129	4478305
4	9977032	9980720
1	28207199	28208691
1	9889183	9890978
2	16200838	16202361
3	20901519	20903172
3	5810652	5813086
5	440837	442183
2	7520148	7523682
5	15010122	15011268
5	758268	759636
4	8084184	8085494
3	9150164	9156478
1	10312448	10314188
3	1821792	1824167
1	4951354	4953145
5	1427737	1429847
1	18516598	18522062
5	4081164	4082525
2	6743739	6744838
5	24217110	24219000
1	23515846	23518607
5	22090504	22091931
1	3395799	3398520
1	19958535	19959475
5	3056357	3060127
1	28578866	28581287
1	20412261	20415667
5	25730843	25733297
1	958673	960839
5	4390046	4394915
3	2209313	2210876
5	7569819	7572454
1	9170091	9172525
1	23285099	23286969
4	14167464	14168994
1	18869144	18871686
3	8603066	8605117
2	10399527	10400571
4	16078786	16082173
2	15482455	15483937
3	19278698	19281244
4	8917237	8918921
1	17960023	17961781
3	20059668	20060733
3	1581125	1582641
5	25243242	25245091
5	3051854	3054023
1	6955386	6956983
3	6687103	6689189
1	10887590	10889627
3	3843098	3844463
1	12064596	12065923
4	17973636	17980393
1	1057883	1060583
2	6480950	6482612
1	27484147	27485967
2	14830523	14831764
2	2861947	2863739
5	3707749	3709880
1	24647184	24648533
3	19189272	19191909
4	9131828	9133591
3	1857364	1859047
4	13570279	13573301
5	6270486	6272340
2	12431863	12433640
1	25736686	25738101
2	6388497	6389977
3	17781556	17784740
5	4173086	4175025
4	12837310	12838777
3	15818360	15820048
3	18916032	18917239
1	23448341	23451953
2	12641746	12647429
1	26555669	26557505
1	18097829	18099928
2	17435207	17438291
5	1952418	1954720
2	6398286	6401448
3	22499487	22502558
1	26660965	26663431
1	9421056	9422968
2	7073080	7073515
1	17374079	17376327
3	2135242	2137283
3	18929880	18931649
5	97808	99384
5	7455486	7456836
4	5307076	5308997
4	18063717	18068439
1	18404336	18405746
1	1231776	1232982
1	27659333	27661673
5	12680165	12682308
4	7778916	7780448
2	18874938	18876813
4	18251894	18253174
1	6382719	6386402
4	7460761	7463832
3	3623832	3627259
1	6886812	6888433
3	21419685	21421436
1	13026254	13027442
5	26767776	26768839
4	13750206	13752355
2	6712804	6713710
5	4935049	4936573
5	7110146	7111353
3	1727414	1728098
3	8084153	8090191
4	8047148	8050639
4	15080852	15081720
1	4263485	4265399
5	23806434	23808145
5	15131176	15132493
3	21948089	21951413
5	8427593	8429461
2	16909860	16913734
3	10589323	10590626
3	4892411	4893259
1	17023978	17025415
5	22594644	22595769
4	9239990	9241947
3	14494808	14497445
5	3703350	3705108
3	18522569	18523799
1	2232083	2233158
2	15501785	15505122
3	8660339	8663167
1	28392611	28393802
1	17829014	17830451
5	8706363	8708108
5	24548265	24552822
1	10349378	10350248
5	15419651	15422824
1	3304911	3306316
1	12121213	12123834
1	19968119	19969817
2	17587260	17588259
1	13089856	13090905
4	14333585	14335257
1	5487318	5490187
1	18305745	18307109
1	24323092	24324162
3	4385839	4390782
1	23481277	23483450
3	16285700	16286738
3	8586201	8589916
3	17311693	17313330
1	4528690	4530293
3	6402118	6403410
3	23054028	23055559
2	17143295	17144654
3	956966	958620
1	13339712	13340476
3	6154199	6155340
1	19334340	19335743
5	4710488	4711873
5	19786501	19790372
2	10862762	10864188
1	29250714	29251689
1	30276165	30280452
1	23540879	23542371
5	24521425	24523798
3	5534974	5536333
3	16296552	16299368
4	1032582	1033454
2	12783760	12785357
2	11481372	11482043
3	10673319	10675533
3	22983671	22984652
2	19302982	19304264
4	15427413	15429285
1	1356594	1358843
1	25676125	25678426
4	8164204	8165254
1	20098595	20103230
1	4969007	4970225
4	14711056	14711765
5	14861702	14863575
3	15570313	15572687
1	29283717	29284587
2	10344228	10345297
3	8178422	8182047
1	18249834	18253831
4	14225399	14226649
2	12582429	12583391
4	7085940	7086843
5	10933835	10934915
5	7339050	7342010
1	22103103	22105330
4	8128828	8129624
3	10076628	10077934
1	16933263	16935364
4	14590887	14593321
4	12872349	12873604
4	2735166	2737367
1	4491347	4492603
5	835051	836185
5	18537310	18538241
3	21893906	21895532
3	2982696	2985048
5	23841862	23842750
1	29394350	29396099
1	14133268	14138670
3	4091474	4092436
5	26539421	26541271
3	18628230	18628927
3	20806826	20808341
4	14378849	14383745
2	6879671	6882516
4	8243022	8245236
4	16254700	16255800
2	9596463	9600726
3	22813909	22815322
4	11639819	11641669
1	1771732	1773508
2	14627751	14629247
3	3462917	3464421
4	17422855	17423890
4	2780491	2781560
3	21883568	21885407
5	24422710	24423490
5	9981712	9985496
5	12564987	12565887
2	15838644	15839244
1	17835059	17838196
1	28418188	28419643
1	16969917	16971868
5	21475751	21478090
1	671426	673855
2	2354170	2355693
5	4467265	4468401
5	19916180	19917387
2	17572357	17573389
3	10052465	10055200
1	4226979	4228471
3	10514631	10515139
1	24853178	24854171
5	2803857	2804842
1	21747273	21749878
5	21294157	21295571
4	7544460	7545341
1	25094905	25095716
3	126155	126975
5	4087488	4089286
5	23068185	23070052
2	12199048	12200948
2	14589822	14592142
4	9016837	9019284
4	13965228	13967081
1	30334548	30337049
1	18492477	18493305
4	9814066	9815091
5	19299839	19300542
1	5823569	5825786
4	259789	261189
5	3072828	3074520
5	24112446	24116431
3	10531034	10531998
4	14828752	14832695
4	2804206	2805306
3	6978696	6980397
1	10571351	10573131
5	3277419	3278374
4	12042689	12045704
3	7267818	7269570
1	23831331	23834520
5	18421052	18424855
5	4120247	4123816
1	7192060	7193020
1	25429804	25430916
4	13538456	13540609
4	15221606	15222737
2	16273852	16275656
1	20409471	20411692
5	17130600	17131366
4	13816801	13818460
4	13909565	13911117
5	23313516	23314478
3	2176556	2177541
1	28721016	28722494
1	21392415	21395999
1	24824130	24825870
1	26988672	26990203
1	23605974	23607914
1	28452755	28454172
1	23457720	23459476
1	7300350	7301548
5	18967407	18968841
2	421845	422463
4	15979873	15983063
3	7653071	7654754
5	3149468	3151775
5	4876490	4877286
1	17233624	17238666
5	24652186	24655164
1	6932000	6936169
1	18276470	18277690
5	8493566	8494862
5	4768394	4770147
2	11496465	11497590
2	8006188	8008219
5	4001916	4002913
2	14816777	14818281
3	3345222	3346497
1	26631355	26632340
1	9805158	9807017
2	12172796	12173850
3	6180832	6181727
4	16927244	16932713
4	15236897	15238464
1	5648655	5649554
1	24006942	24008789
2	18745226	18746490
5	7071640	7073147
1	26797473	26799002
5	14121728	14123470
3	2563910	2565720
3	16300689	16302924
2	17866774	17867604
5	5136299	5137680
5	18563942	18567161
1	23367509	23368510
1	30370555	30371724
1	18511855	18512592
4	7948459	7950273
4	13934280	13935416
1	28070457	28072260
3	18249510	18251070
4	17524221	17525230
4	935151	935947
3	9269755	9271752
3	6452254	6455575
3	4462955	4463649
5	4701887	4703364
5	18485350	18486366
1	18581718	18585141
4	6794972	6795854
3	18862119	18863141
4	12366286	12367870
4	11670896	11671669
3	2899955	2902441
1	25012219	25013864
2	15764666	15766615
1	7453369	7455056
4	14742124	14743548
5	19638304	19639563
4	14149580	14150928
5	1004970	1006760
3	7155529	7156521
5	7616259	7620239
1	6740303	6741993
3	8648501	8649608
1	21998614	21999459
4	6564128	6567839
5	24807091	24809055
1	21416687	21418109
5	1555307	1557978
5	18415377	18417267
2	16520719	16521521
1	23246035	23246869
4	14029933	14031177
3	4110939	4111908
2	12650648	12652890
2	11280209	11280745
5	14142284	14144292
5	16026162	16026865
4	10844577	10847143
1	1247709	1248745
4	5465901	5466783
3	2206351	2207999
5	24396944	24398794
5	8618487	8619556
4	2367399	2368652
1	9939773	9941647
5	9798249	9799130
1	10715503	10717386
1	10807211	10811637
5	24588433	24591239
3	5841196	5843436
2	12354330	12355761
3	1585231	1585990
4	12497060	12498212
3	19446876	19447854
3	6707207	6708063
5	7676860	7678953
5	16748001	16749725
5	14594764	14596052
1	29570879	29572505
2	14901024	14902478
2	4145477	4146315
1	11840662	11842118
5	6851666	6853491
1	26898566	26902045
2	416459	418459
1	23455642	23456894
4	15819380	15820842
5	14859619	14860699
3	7096162	7097377
3	6023594	6026264
5	8064444	8065606
1	24052864	24056616
5	4521951	4523349
3	20835802	20837328
5	5472666	5475352
1	29237522	29239630
5	14197690	14199456
3	6710751	6712008
4	5740212	5741617
5	7889241	7891707
5	18398665	18400482
5	9234754	9236149
1	27287245	27288649
3	11860673	11861777
1	9302538	9304187
5	3566901	3569172
1	7032189	7033034
2	18591587	18592518
1	24105443	24106722
5	8273547	8275863
2	18955435	18956785
1	5317970	5319007
2	9178266	9180200
5	26636488	26637448
4	18436240	18437163
1	20969496	20971885
1	6318071	6320020
4	11723492	11724531
1	2332525	2333591
4	14323798	14325377
3	22160768	22161770
1	9708833	9710576
1	1682092	1683608
3	9122475	9125315
4	11997480	11998610
5	25079393	25081188
3	21793160	21794275
2	2356720	2357476
3	10003444	10004424
3	3359434	3361323
1	29268386	29269670
3	22101149	22102224
4	10100642	10102443
2	797582	799748
5	25328114	25328881
3	3860897	3863239
2	2995982	2997791
1	20085046	20087031
5	25831827	25832473
5	418998	419884
4	222135	223405
1	19471808	19472593
1	9074347	9075418
3	1621312	1622790
4	12748265	12749133
1	8725651	8727299
2	15119469	15120711
4	13999824	14002555
3	3875423	3876440
1	17281915	17282672
1	16411650	16412847
5	19946647	19950668
1	1240119	1241393
3	22125341	22126624
1	27647996	27648576
2	14319958	14320667
2	1406899	1407717
5	13418894	13420200
1	26141609	26143479
5	4334754	4337376
5	2577360	2579185
3	1632075	1633267
5	21617946	21619256
1	24021828	24023428
4	17082691	17084231
4	11245156	11247384
3	1765883	1767832
2	14234205	14235271
2	15890047	15893918
3	15522855	15524708
5	14109559	14110575
2	1676745	1678298
1	19980319	19982127
5	23732741	23734854
1	22247667	22249489
1	16837649	16838371
5	17256528	17257519
3	8935261	8936437
1	9534205	9535537
4	18296291	18298508
2	11550881	11552172
3	684220	689247
2	7073921	7075958
4	7349944	7353099
4	16235336	16236617
3	691949	692912
5	23902826	23904934
3	8047923	8050058
4	10974281	10977284
2	7121547	7123038
4	17024567	17026346
5	14620924	14623155
4	467588	468319
1	17972246	17973321
2	16710027	16711353
4	14879187	14880427
4	10125288	10127304
1	10936954	10937774
1	18351300	18352519
4	18032555	18036197
3	18973599	18974662
2	13271943	13274390
4	10466665	10470672
2	16542642	16545755
5	8052380	8053363
3	6740553	6741504
5	561091	562435
5	19582489	19584778
5	21138953	21140270
4	17164392	17165567
1	3980065	3982268
3	9680041	9680749
4	7196290	7197044
5	6233441	6234270
5	23829288	23830653
1	24839026	24840286
1	9691522	9692496
3	5789253	5790633
1	22721773	22723219
3	4121507	4123891
5	21240869	21242942
3	7350389	7351561
4	13904066	13906022
3	11252469	11253738
5	26841273	26842094
4	16829366	16831399
4	9554450	9556275
3	5748376	5750538
1	19913379	19914730
1	27650058	27652047
1	30180848	30181895
2	7184513	7187194
4	14866791	14868348
4	17739335	17741086
4	13984750	13986965
3	6207856	6210290
1	19710580	19711850
5	14287254	14288451
2	8522691	8524228
4	7281227	7282063
3	7567420	7568431
5	24558390	24561372
4	2122447	2124069
4	11969262	11971099
3	19716029	19717116
3	9049394	9051206
4	15346614	15347838
3	19545591	19547203
5	8232910	8235469
1	3593959	3595143
1	24437078	24438486
5	690614	691600
1	5977226	5979032
2	12616911	12621303
5	22421712	22422745
5	2132302	2134988
1	19047648	19048925
5	5304956	5307913
4	13151436	13152449
2	19624215	19624846
5	4488622	4490081
5	13761936	13763900
3	10494307	10496686
4	17593545	17594594
2	11960858	11961721
1	22672631	22673755
4	11865434	11866385
4	17167484	17169507
4	1606821	1608941
5	1759326	1760754
3	8063004	8064489
2	13850387	13851806
3	16471432	16473145
5	17154742	17155547
5	23889556	23890471
2	7316769	7318762
4	12961944	12962822
3	3184486	3185339
3	1218026	1219860
5	16059607	16061012
2	8925926	8927171
3	20227449	20229217
1	11372811	11374007
3	7404725	7405803
4	17553530	17556671
5	25645244	25646907
4	8452186	8454108
2	9844020	9846207
4	8553252	8554625
2	11938790	11939861
3	22932191	22933519
5	19953701	19954697
3	10586609	10588770
1	311400	312994
1	1714865	1716918
2	11999774	12000735
2	6422034	6427357
4	16048541	16049468
1	5946360	5948302
2	3526073	3527662
5	324414	325542
5	19653018	19653986
4	15306483	15307851
1	26549499	26550690
1	3759995	3761246
5	1857749	1861760
5	18145309	18146723
3	17204969	17205980
3	8700100	8701233
3	18427861	18429010
4	7336442	7337361
2	7101691	7104549
5	25443654	25445444
1	29777036	29778408
3	6854220	6855601
3	19972863	19973797
5	19281292	19282606
2	17034812	17036223
1	13545869	13547359
3	20888964	20891378
4	10188118	10188964
4	17605664	17607114
1	19109820	19111806
1	7377091	7378324
1	11435648	11437595
5	19595639	19596887
4	1412482	1414317
3	9143805	9145653
1	812143	814195
4	12029928	12030478
4	1278444	1280398
2	2763237	2765515
4	7558730	7559802
3	5474135	5476950
5	24325721	24326857
1	6006865	6009328
3	19000837	19001370
4	12503904	12505396
4	13748128	13749473
1	23386392	23387388
5	16817967	16820194
3	18220596	18221550
3	6412078	6413090
2	738310	739560
5	7162315	7163022
4	8134090	8135863
5	25537086	25537862
5	2560439	2560887
4	11907361	11908095
2	11994995	11996434
4	10684022	10684799
2	14476226	14477379
2	12953083	12955138
5	4591534	4592654
1	2658337	2660815
1	28327642	28329380
3	19025206	19026636
4	11604800	11606150
1	22628302	22629674
4	14063668	14064975
4	6442404	6443412
2	12186308	12188459
5	4142874	4144431
1	26252635	26253734
1	22510645	22512416
2	12049788	12051522
1	7988403	7989181
3	21038463	21038932
1	25405509	25406530
3	16162324	16164654
4	13626467	13628863
5	10476159	10476896
4	17013500	17015342
5	22558440	22560578
3	15501922	15503540
5	20702536	20703401
4	8239037	8240497
3	9003491	9004972
3	22691812	22692618
3	10139812	10142314
5	26031297	26033741
5	19005357	19006888
1	18705113	18706664
3	1514161	1515441
2	16152347	16153660
1	21198313	21198910
1	2261847	2263937
2	18842678	18843286
1	20259534	20261345
5	17633698	17636091
3	8842364	8842999
1	9631213	9632372
3	7129528	7131119
3	19771435	19772485
3	1329557	1331168
3	9810102	9811796
5	17810370	17811340
5	14586170	14587459
3	19417478	19418674
3	4403434	4404958
3	2944940	2947388
4	17775612	17777575
3	17692658	17697391
5	6446619	6447305
5	9949244	9951080
5	18894450	18895544
4	8422073	8423477
1	24883706	24885742
4	5799498	5800484
1	20531341	20532011
5	16468397	16469474
1	20718478	20720344
5	5037443	5038276
4	8418209	8419245
5	18860277	18861465
1	6858742	6860392
4	13830115	13832747
4	6755600	6756610
2	1418495	1419278
3	22421330	22422007
1	15651471	15652666
4	7589917	7591149
3	20958467	20959393
2	11763731	11764918
1	16792516	16793135
5	3949446	3951462
4	18288760	18290356
3	5844473	5845139
2	8954027	8955786
4	14677137	14679783
5	26776797	26778023
5	9634254	9635014
4	315956	317343
2	1711656	1712745
5	24038895	24040702
4	5668671	5669705
4	11197324	11198163
3	6031401	6033581
4	9156193	9157624
2	14115081	14116093
1	18220422	18221147
2	18489377	18491128
3	3115918	3117103
4	6089854	6091098
4	16397984	16399403
2	11368547	11370223
3	4767029	4769564
5	6239894	6242012
5	2054553	2055720
1	27625140	27626071
3	6101675	6102577
2	8500363	8502057
5	4218743	4219835
3	229127	230623
1	16871569	16872966
4	8827593	8829602
3	18167553	18169219
4	9842811	9843646
2	11477126	11478147
3	7681882	7683749
3	613731	615514
1	10458008	10458891
4	12358704	12359657
5	898762	900294
1	4207922	4209086
4	18546652	18548104
5	24188561	24189587
3	7535591	7536834
5	4677793	4679087
2	15286221	15287206
3	7143427	7144159
2	1702693	1704850
5	19701682	19702883
3	1255982	1256993
1	3789103	3790867
3	21062893	21063980
5	25833076	25833984
5	9539853	9541942
5	17648894	17650376
1	57549	58989
4	12930406	12931217
5	9390187	9391789
5	6112674	6114013
1	3273410	3274641
2	13639528	13642035
2	12689320	12690391
3	18876426	18877754
4	17643081	17645111
1	16775242	16777376
2	6869461	6870109
4	532072	533210
1	6142459	6143885
2	11380582	11382529
2	17717602	17720252
3	7805658	7808042
1	5045875	5046805
5	23702885	23706833
5	24573714	24574382
5	16591255	16592224
2	15856515	15857430
4	18398523	18399412
1	10844426	10845064
5	17580635	17581347
1	20985968	20987053
3	21782695	21783980
1	20811418	20813070
1	5380880	5382134
1	5454161	5458065
3	16327434	16329495
3	5507758	5508377
2	9426886	9428059
4	9667232	9668488
4	8959724	8960231
5	17806481	17807364
1	8676440	8677225
1	8348942	8349841
1	19783297	19785010
3	17624255	17625497
1	19812341	19813128
5	26430285	26430780
1	10551787	10553208
1	6409756	6411029
2	19053599	19054786
5	4055679	4058727
5	19932094	19933338
4	12579429	12581074
5	8140928	8142259
3	11388715	11389611
4	7276318	7277612
4	2515978	2517358
4	10861235	10862104
1	30026314	30027624
5	4370843	4372195
3	18939849	18941217
1	6679495	6680087
2	11226723	11228027
4	11272296	11272983
1	29069346	29070984
5	24233002	24235903
5	16213085	16214090
3	10389239	10391489
4	5550353	5551272
3	10229726	10231369
3	5926036	5926967
3	17931339	17932705
5	24667807	24669208
1	12144353	12145940
3	10661649	10663701
5	17537785	17538534
3	5612787	5614743
3	3313908	3314992
2	9636313	9637437
1	19799105	19800302
4	16604628	16607033
4	14871313	14872295
3	22321595	22322271
4	13618049	13619451
5	10856665	10857677
5	15256190	15258077
1	24640805	24641387
5	17469554	17470570
3	21426097	21427672
3	3805718	3807226
4	324942	325835
3	7708897	7709945
2	13328792	13330254
1	3878788	3880385
5	16365753	16368406
5	1984955	1986180
1	4761057	4761825
1	8195696	8198096
1	27033980	27035132
3	4785736	4787274
4	15840552	15843894
1	23439449	23440100
1	23113968	23115311
4	11190339	11191215
1	3715072	3715687
3	6267056	6268607
1	7545408	7546921
2	15184199	15185505
2	12478077	12479056
1	26728080	26728589
5	17184111	17184986
2	10842931	10843591
2	14879847	14880737
3	17305148	17306614
3	7182000	7183044
4	11332845	11337277
3	5002087	5003156
3	5006562	5007631
5	2202319	2203291
2	13461346	13462368
5	620054	620959
3	18260047	18260958
5	2183640	2185568
4	12794704	12796183
3	5505395	5506903
3	611462	612454
3	17148245	17149217
5	2069261	2070298
1	15925980	15928708
1	9091066	9092767
4	9354549	9355240
1	2734868	2735897
1	17466483	17467453
1	23595030	23595939
3	8410423	8411689
5	21097900	21098911
2	17227016	17227910
5	2608510	2610198
4	16797731	16799754
5	20939478	20940893
3	21102290	21103488
1	26093115	26094647
5	21598858	21599888
2	19249188	19249807
5	23272324	23273401
5	8903401	8904304
1	9726765	9727770
3	16860415	16861689
4	945762	947027
3	21752357	21753492
1	28250247	28253215
4	12387722	12388704
5	14918937	14919883
1	3654974	3655652
2	10559445	10559978
3	6760391	6760957
1	21873970	21874959
2	16064247	16065458
1	7503132	7504410
1	24137895	24139512
3	5330046	5332426
4	1444706	1446693
5	3167484	3168280
5	19522562	19524813
2	9812867	9813755
1	16501594	16502472
1	1306294	1308152
5	17148895	17152836
2	16387334	16388166
5	8143839	8145207
1	17525336	17526074
4	13018340	13019276
3	10328355	10329689
1	12746360	12747435
2	17527196	17528307
2	16505081	16506007
3	5960397	5962293
2	7600949	7603054
3	6397215	6398208
3	12104330	12105036
5	19758924	19760123
2	19387005	19388129
5	14652785	14654211
1	4589706	4590545
5	17697772	17698617
1	3469675	3470553
3	2758804	2760102
1	18559098	18560382
1	28887078	28888030
2	7762256	7763000
2	14217011	14218902
5	25106674	25107918
3	7031325	7031885
5	20958132	20959171
3	16892785	16893795
1	18317530	18319025
3	4408913	4410114
3	12263359	12264004
1	18478821	18479869
5	24512360	24514502
3	19721989	19725410
4	7636714	7637655
5	9314804	9315703
4	1389917	1390921
1	29209061	29212000
1	19310233	19311064
5	23310252	23312917
1	19057332	19058316
2	15473608	15475040
4	9708558	9709570
5	15208328	15209529
1	25208601	25209102
1	9023386	9024226
1	24731291	24732600
5	25228879	25229805
2	16892026	16892938
1	17224789	17226219
5	13584049	13584982
1	3157608	3158818
3	10232263	10233103
5	4422221	4423161
4	17780820	17781517
5	248246	249246
2	6917918	6919302
5	16609673	16610723
1	2304584	2306436
5	24873253	24874221
2	15987878	15988772
2	9215529	9217174
2	5214634	5215150
3	4772334	4772877
2	882941	884142
5	8151649	8153143
3	7152505	7153906
2	13497256	13497954
3	5518278	5519049
5	21522543	21523944
5	14839183	14841485
3	7363675	7365038
5	8986960	8987647
3	12556678	12557802
2	14003195	14004551
5	8159166	8160422
5	25380418	25381208
5	16353233	16354376
2	2974452	2975894
4	18240198	18242008
3	5527667	5530102
1	5869758	5870675
2	18937160	18938030
1	23144449	23145217
2	16187871	16188730
5	19081431	19082755
1	9298568	9299678
2	17446701	17448076
2	13894959	13896110
5	23690417	23691434
4	14452650	14453933
5	16119299	16119907
3	22110327	22111587
1	25570169	25570918
2	11183780	11184808
4	13203573	13204109
5	3882238	3883082
5	4875154	4875829
3	9541589	9543191
2	10759606	10760887
2	10397595	10398250
2	8266785	8268440
4	14057661	14058618
1	7934190	7934715
5	8068097	8069274
1	9259613	9260899
5	2232594	2233692
1	2458092	2460080
2	16648712	16649641
3	16308113	16309138
3	22268609	22269813
1	17538994	17539553
1	7404267	7405157
1	27190170	27190582
2	16934612	16935640
1	24170375	24171463
5	25928166	25928958
2	8898422	8901106
2	9345553	9346230
5	4820850	4821613
2	16775423	16776163
3	3745189	3746616
5	17526629	17527718
3	16651586	16652588
5	1892732	1894082
5	8901706	8902429
2	7598163	7600221
4	13718399	13719946
1	22949410	22950741
5	19034989	19035455
3	5726473	5728718
5	17304532	17305575
4	6447265	6448230
3	17871076	17872133
1	6106344	6108918
4	14085817	14087098
4	7496981	7497618
1	29430167	29431682
2	7275596	7276312
3	19524602	19525944
1	24204800	24205825
4	1049932	1050789
2	1358679	1360184
1	8877780	8879379
4	8921011	8922098
1	2059446	2060396
5	703434	705426
5	7025887	7026542
5	19207108	19207831
2	17648107	17648682
2	19007172	19008997
2	15650288	15650904
5	9939205	9941292
3	9922727	9923455
4	9699213	9700285
5	276887	277675
2	5886586	5887707
3	6692375	6693357
1	27280916	27281476
3	8573363	8574261
4	15079394	15079840
4	17622974	17624285
1	18786682	18787982
3	8553928	8554811
3	17797017	17799220
1	21676490	21677056
1	4429746	4430708
3	17731287	17732583
3	19733658	19734680
3	18917965	18918596
3	15172127	15172918
5	24515475	24516622
4	6995727	6996458
1	5617539	5618551
1	15607086	15607994
1	12151534	12153410
1	26447480	26448141
5	3550409	3551151
5	1785870	1787376
3	7956760	7957709
1	23846343	23848115
5	8023753	8024709
2	15686814	15687744
4	13620029	13621153
3	1691332	1691795
2	15743811	15744642
5	2077664	2078805
2	2074063	2075308
5	14743752	14744998
2	1930788	1931828
5	21264203	21264958
3	2022268	2023630
1	29557127	29558452
4	8837438	8838270
3	20256874	20257839
3	7992135	7993263
3	9496335	9497048
4	11318454	11319751
3	20840604	20841889
3	18323716	18324847
5	24577145	24578263
5	23648294	23648981
1	27256196	27257242
3	22972915	22974578
1	4990058	4990863
4	7434212	7435514
5	4253445	4255125
1	24620255	24622054
3	3353	4109
1	1926716	1927392
3	9480842	9482110
1	17810710	17813546
4	18097066	18098103
3	14320791	14322297
1	20048630	20049897
1	8410006	8411144
4	18178552	18179206
5	9445306	9446377
4	18312129	18312894
1	3048949	3049745
3	6458674	6460440
2	7918388	7919211
5	17292889	17293802
1	2050873	2052294
4	11669307	11670296
4	15973436	15974768
5	26017400	26018419
5	25257383	25258588
2	9630240	9630992
4	8361186	8362615
5	21996016	21997316
3	10522142	10523095
4	8482939	8485053
3	22633170	22633806
3	16447135	16448742
5	3914328	3915060
3	16057997	16060387
1	25412645	25413380
1	28673286	28674072
4	901368	902102
2	17330376	17331217
1	5828864	5830341
2	11910804	11913464
2	280624	282022
2	13407637	13410415
4	10462362	10464236
1	21472889	21474553
3	19271604	19272843
1	28791925	28792705
2	18537270	18538064
3	2534781	2536200
2	18478924	18480101
4	17822	18733
2	873469	874895
2	17507545	17508326
5	17324851	17325731
5	25031575	25032213
1	27976553	27977171
5	1664135	1664960
2	5909020	5910144
5	5868112	5869116
2	9657254	9659237
3	18029425	18031352
1	24677204	24678067
3	20386597	20387354
3	20612704	20613084
3	20679802	20680933
2	13844674	13845748
1	1469683	1470722
1	21716430	21717483
3	1698004	1698718
3	18408757	18409613
5	18909827	18910849
1	28895691	28896525
4	6463660	6464577
1	8520397	8521102
1	25921425	25922382
5	26609326	26610254
4	299186	300064
3	19348735	19349591
1	1712299	1713240
1	26439559	26440512
5	26921860	26923070
3	2290599	2291564
4	14447388	14448616
5	7186006	7186739
4	15608901	15610370
2	19276806	19277982
5	23619377	23620649
4	16178075	16179691
1	28910628	28911299
3	18289834	18290860
1	7932924	7933451
4	11008744	11009527
1	17401156	17402145
5	12657635	12658786
4	5570905	5571671
2	11842558	11843456
1	29512364	29512972
4	10014593	10015767
5	22023912	22024483
5	1212656	1214220
1	25347531	25348531
4	5302765	5304508
3	1647424	1648394
4	6262320	6263590
3	4798329	4799398
1	10645349	10646015
1	29810426	29811182
5	7189087	7189689
2	1050759	1051756
3	11103185	11104909
4	18159387	18160118
5	14590214	14591094
2	19039274	19040262
1	4958595	4959461
5	25097884	25098927
3	16262038	16263820
4	12091385	12092176
1	22275518	22276277
3	19173822	19174640
4	8269925	8271294
2	17239489	17240431
1	20479217	20479715
4	1415704	1418100
5	9703780	9704717
5	4586433	4587643
5	14991899	14993497
3	1264743	1265646
5	2632331	2633508
1	1198139	1199576
5	22889185	22890141
3	5199201	5204101
1	1622734	1623485
2	14985495	14986374
5	19008377	19009414
5	20054332	20055444
2	8503196	8503934
1	3535467	3536378
2	7927678	7928855
4	2634004	2634986
2	10910472	10911318
4	16521807	16523026
1	18630847	18632085
5	4576144	4577039
4	12383687	12384524
4	10979671	10980652
5	21356077	21357163
1	5042435	5043944
1	8939006	8940304
1	12189106	12190224
5	9318212	9319725
1	29541294	29542034
2	4420985	4421888
5	9730480	9732675
3	6051794	6052514
4	10610660	10611978
1	17634708	17635656
2	15363873	15364595
5	15004810	15006744
5	965987	967266
3	17949460	17950062
3	2822038	2822709
1	6784185	6785141
5	9596730	9597406
5	6993296	6993837
4	14161600	14162352
1	7744163	7744839
2	15290202	15291250
2	528141	529314
3	20141848	20142655
1	8240143	8240725
5	17755060	17755857
4	15001096	15001934
4	10665300	10666266
1	7967732	7968546
4	9556996	9557666
4	6977324	6977720
4	8039225	8041374
2	13358846	13359756
3	10445800	10446373
4	17833817	17835110
3	11065478	11066819
3	20196399	20196971
5	19866243	19867154
5	5268332	5269430
1	24035855	24037202
2	16736569	16737371
4	14515533	14516413
1	18411501	18412889
1	4847172	4847962
1	596261	598465
2	19351724	19353097
2	12626827	12627651
1	9250622	9251743
3	6577691	6578974
2	13129488	13130093
3	21381077	21381466
4	11611865	11612917
1	23674905	23676059
5	774405	775214
1	17918465	17919030
1	8609299	8610450
5	3171508	3172388
1	24149248	24150243
1	2709566	2710954
2	15700425	15701255
2	8791664	8793452
2	8630080	8630587
4	7278534	7279331
2	19232470	19233752
5	25435041	25435590
2	15888591	15889256
1	16416371	16417889
1	24222274	24223046
4	5923398	5924473
5	15895617	15896591
1	25524812	25525689
3	18706207	18707231
2	10816640	10817397
1	2891010	2891711
4	12237073	12238358
1	27718830	27719638
3	10061616	10062323
3	10491581	10492689
1	29890465	29891307
5	8863331	8864750
1	21461166	21462220
1	10013641	10014150
1	3439661	3440182
4	11400864	11401818
4	13776225	13777295
3	6018952	6019933
5	8199856	8200953
4	17970537	17971263
3	7014723	7016415
5	18604140	18604586
5	16355402	16356195
5	20803929	20805568
3	12668105	12668767
4	9460008	9460410
3	17928636	17930460
4	8020695	8022064
1	17292346	17292954
1	1973985	1974410
3	9813368	9814464
2	13575907	13576519
5	3385671	3386230
3	21972607	21973584
1	967738	968429
5	3638731	3640733
1	27975222	27975740
2	1260916	1261216
1	24589365	24590556
5	21235870	21236621
4	10521530	10522643
3	23155649	23156239
1	23633264	23633830
1	23811736	23812898
3	3392544	3393330
4	13015485	13016155
2	10940975	10942457
2	8000444	8001484
2	14465271	14466503
1	6940070	6940602
1	5332220	5333091
5	26490831	26491450
5	6138236	6139665
2	7324715	7326428
5	9422853	9423599
3	21558862	21561621
2	17870048	17871464
2	16412196	16413841
4	6272446	6273387
5	9584235	9584840
2	19512017	19512582
1	23599772	23600402
3	637745	639066
4	15920182	15920971
4	14573398	14574588
3	17322178	17322790
2	11541602	11542477
1	28428818	28429389
2	10620588	10621318
5	2332423	2333108
5	22474152	22474896
3	3011972	3013068
1	6450672	6451085
1	23865533	23866780
3	22493334	22493917
4	9023564	9024868
2	7933410	7934471
5	13592127	13594282
3	22860517	22861236
5	24438129	24438678
1	29539630	29540800
3	4444803	4445607
5	19924336	19925062
5	24855979	24856934
5	2422811	2423445
2	16291400	16292651
2	10072267	10072769
5	17312560	17313373
1	22385890	22387424
1	25386303	25387108
5	3157917	3158444
1	10663488	10664581
4	17647886	17650213
1	17065439	17065710
3	18038991	18039843
3	2507805	2508660
4	6200054	6200652
5	19579545	19580443
5	25187294	25187967
5	17264812	17265599
1	16140569	16141431
3	20430830	20431486
4	2675127	2675957
2	11616452	11617475
1	20647985	20648852
1	782954	783452
5	14025876	14026802
1	29277220	29278511
4	11241502	11242527
1	19766416	19767496
1	19470210	19470934
1	20713533	20714598
4	7518446	7519459
1	13334790	13335768
1	2080955	2081988
5	989454	990184
1	11199217	11200197
1	29161181	29162590
5	1955690	1956906
4	1004164	1005136
5	17630448	17631169
3	20578880	20579823
1	23433989	23436077
3	7625991	7626637
1	26552554	26553019
5	4286710	4287981
1	19879358	19881151
5	23605342	23605963
3	17336391	17337772
3	16413956	16415229
4	11894738	11896713
3	2606269	2608016
4	2256035	2257878
1	29582735	29583592
5	23014567	23015894
3	22940434	22941144
4	13480897	13481923
5	5950734	5951698
3	1382363	1383034
1	21377462	21378808
3	8834985	8835763
3	22163082	22163603
2	1024265	1025692
1	3722820	3723895
4	9421029	9421609
2	12042394	12042977
1	4587960	4588564
5	10794768	10795929
2	806289	807675
1	24778272	24779002
4	10651867	10652431
5	26474393	26477121
5	23077262	23077937
1	30141919	30142436
3	20705487	20706500
3	10771643	10772540
5	16887654	16888966
5	18351415	18352628
1	20137735	20138233
4	6903365	6903965
1	26069434	26070773
1	17365464	17366539
1	5073143	5074592
5	19174727	19175614
1	4214926	4217328
5	15456463	15457770
5	24030230	24031343
5	22965561	22966306
5	21226820	21227642
4	10257000	10258650
5	6254488	6255720
1	4881184	4882163
4	12390186	12391888
3	10375868	10376360
3	20500227	20501392
3	8214521	8215475
4	10115237	10116581
5	25092716	25093677
1	7293610	7294813
5	5205831	5207694
2	14740389	14740834
1	3377905	3378648
5	22114573	22115420
1	9191630	9192066
5	2169835	2170416
1	20273498	20274839
3	6496096	6496886
2	14614756	14615560
1	23654363	23655216
2	8239151	8240072
1	3187678	3188073
3	18253054	18253554
2	10022227	10022814
5	15742661	15743575
3	3406205	3406685
4	9568985	9570129
3	20747692	20748091
5	3017845	3018181
2	11926362	11927692
3	9971917	9972774
1	223893	224310
3	4564163	4565404
2	3045519	3046213
3	15766252	15766781
2	8779768	8780472
1	8143916	8144655
5	2479641	2480034
3	5484354	5485076
3	1703990	1706239
4	18376368	18377453
5	18010226	18010681
4	11248050	11249000
1	1604225	1605078
1	8436102	8437362
5	9241637	9242565
2	15578368	15578965
1	17577807	17578111
1	6688353	6690231
5	19158421	19159102
4	6733550	6734572
5	17761011	17761936
3	22998817	23000056
3	3880296	3881381
1	1021515	1022074
4	15315991	15317291
1	17464137	17465240
5	26671400	26672030
1	13042738	13043606
4	12006961	12008081
4	9498816	9499242
4	8949639	8950263
1	11552673	11554195
4	14910116	14911402
1	23522472	23523832
4	13448659	13450153
1	303576	304103
2	6859671	6860567
3	21843307	21843843
5	21800062	21800609
1	9553075	9554314
5	17309855	17310291
5	100100	101498
5	3679877	3680793
4	10676916	10678630
3	22003293	22004438
4	13760561	13761438
3	21759609	21760002
1	17651203	17651641
5	22563585	22565183
1	27289945	27290795
3	19896719	19897947
5	17720881	17721415
3	11647382	11649204
4	16907345	16909092
5	21470399	21471169
2	17562372	17562739
1	16245222	16245732
1	16708564	16709800
1	18566434	18568077
1	28292075	28292775
1	8867026	8867944
4	4864165	4865717
2	8441431	8442318
2	2944694	2945456
3	22273689	22275050
1	23711445	23713196
3	18834343	18834785
4	17178382	17181613
5	8536766	8538292
1	28705527	28706221
5	1740675	1742154
3	11382862	11383817
2	18061831	18062594
5	23833869	23834519
4	7260512	7261153
2	15860658	15861299
4	5299051	5299628
4	13871258	13871954
5	1209144	1209936
3	4085447	4085958
1	28382994	28383746
2	10026283	10026817
5	19149987	19150987
1	249049	250001
1	4819677	4820485
4	7561522	7562289
2	15445470	15446245
3	19059406	19060059
5	18626966	18630280
1	28174611	28175203
3	7633508	7633982
1	19655972	19656663
4	14889282	14889769
1	23936954	23938185
3	8829119	8829762
5	2497680	2498681
2	11144304	11144877
1	20093431	20093713
4	165494	166441
1	19388547	19389831
1	8126473	8127253
5	22585839	22587130
2	1267534	1268608
3	16420969	16421316
1	10828368	10829278
5	2657210	2657561
4	15376906	15378059
4	12827653	12829170
3	9413137	9414451
1	18641951	18642339
4	17473023	17474544
1	2483471	2485495
1	966090	966807
5	2390733	2391147
2	12919452	12920079
1	16131623	16132306
1	19142561	19144552
2	4808193	4808813
2	18901881	18903616
5	9587319	9587820
5	26087592	26088109
4	385113	386827
4	5566326	5568797
3	5008563	5009659
5	19274980	19275626
5	26034664	26035321
3	19255048	19255709
2	14398608	14399284
1	6722991	6723872
1	28635774	28636749
2	9443442	9444237
3	10381686	10383028
3	19182360	19184063
5	8277630	8278531
2	15127278	15127820
2	13400181	13401576
4	3663354	3664452
4	13285749	13286676
1	2301592	2301975
3	23243378	23244441
1	20104988	20106151
5	1079319	1079760
2	5775895	5776304
4	14123350	14123834
1	28395298	28396596
5	10150752	10151065
2	1679108	1680310
4	14240807	14241542
5	21876705	21877735
1	6872447	6873317
4	10660700	10662275
3	4559919	4560729
2	11292669	11293545
1	1383758	1384561
1	19463825	19464417
1	5114786	5115633
3	20351822	20352887
2	14522024	14523717
5	17722540	17723078
1	7384653	7386019
1	20302766	20303784
3	20268374	20268796
4	16458036	16459350
3	11237651	11238785
1	10638850	10639839
2	16072884	16074403
1	13065515	13066659
3	4105631	4106154
4	17565785	17566836
3	11123061	11128531
1	19559925	19560546
1	24232965	24233393
4	12623345	12624292
4	6828756	6829255
1	1806982	1807563
3	9840783	9841744
5	15413877	15414798
1	8381827	8382321
2	7319921	7320495
4	374202	375124
3	1735011	1735587
1	27357856	27358663
5	16334963	16335568
1	2364172	2364657
1	12052736	12054506
3	8057590	8058799
1	9241243	9243007
4	10044836	10046137
5	21882579	21883231
1	25047916	25049615
2	10004752	10005935
4	1433221	1433738
5	9253051	9253730
1	21762015	21763580
4	16504376	16505717
4	2856561	2857429
5	23577639	23578686
1	3872433	3872810
5	6842375	6842741
2	15742096	15742949
2	16751753	16752378
3	19023436	19024272
5	2150108	2151919
1	2454652	2456772
4	1543638	1544388
1	16277321	16278740
3	2803443	2804119
3	11509330	11510352
1	9033028	9034196
1	17825207	17827716
3	11268200	11269446
5	3727712	3728735
5	4950568	4951319
1	27880394	27881850
1	6626980	6627586
1	3358899	3359981
3	1762763	1763910
5	15477286	15477969
1	1669611	1670280
1	1958993	1959504
5	19301324	19302045
1	25021197	25022232
4	16744000	16744598
1	26545287	26545743
4	15074547	15075679
5	19973878	19974410
5	1405149	1406687
3	16211089	16212405
5	14137583	14138660
5	16590042	16590518
1	25532344	25533169
5	18305046	18305642
5	20945765	20946092
5	18940936	18941912
5	26462702	26463818
5	1035968	1036859
2	12834862	12836063
5	9398719	9399386
2	1391890	1393611
5	1949635	1949988
5	7258783	7259274
2	10659882	10660705
1	22115550	22116759
4	13919250	13920081
5	26143425	26143783
5	25892967	25893480
1	22213629	22214375
3	288657	289578
5	5758014	5759720
1	2538718	2539071
3	11605564	11606606
1	7795363	7796398
3	21096937	21097324
2	8116487	8116884
4	480448	481088
5	21336563	21336894
5	22246507	22247783
4	1586735	1587181
5	20023433	20024275
1	29560574	29560883
4	5575112	5575407
5	17282252	17282585
4	9040391	9041661
4	7962440	7962958
3	3512475	3513062
2	10473491	10474233
4	16832348	16833296
2	15998290	15998845
5	7255328	7255800
3	2886569	2887162
2	2604483	2605055
1	27323134	27324055
3	23457639	23458602
4	8212559	8213258
2	16118508	16119080
1	5362022	5362474
3	20938678	20939763
5	22809273	22809672
4	332467	333744
4	2273494	2273954
1	623935	624477
5	19002079	19003787
2	6184329	6184980
5	503366	505083
3	15778573	15779471
1	21241684	21242000
3	4704707	4705719
4	6997678	6998936
5	25271819	25272572
3	6474671	6476642
1	7767868	7768942
2	10361113	10361570
1	5587215	5587538
3	9652230	9653018
1	23621708	23622074
1	28085702	28086973
1	8922602	8923048
1	9248938	9249907
1	3810333	3811307
5	24929214	24929557
2	5935512	5936238
4	17674205	17674596
1	6229848	6230216
1	30201727	30202100
1	30365037	30365829
1	5366142	5366508
1	9042004	9043441
1	20366408	20366890
5	21479580	21479895
5	24960194	24960683
3	6381	6890
1	22589292	22589675
1	26411331	26411735
1	23840528	23841240
1	20594413	20595374
2	10237710	10238772
1	18819749	18820565
2	19476344	19476618
3	22609462	22609850
1	23837020	23837675
3	6045324	6045799
5	18295549	18295916
2	10496437	10496918
5	2352629	2353467
5	6639822	6640247
1	3295073	3296358
2	6876003	6877332
[truncated: 1,199 more rows]

## Sheet: k4me3_day1to4_decreased
1	28390310	28391862
1	23367509	23368510
1	16969917	16971868
1	10974451	10975759
5	7455486	7456836
2	16200838	16202361
2	6507400	6509053
5	6035311	6038610
1	23481277	23483450
3	8063004	8064489
2	1406899	1407717
5	7676860	7678953
5	8739168	8740854
2	7073080	7073515
2	1377963	1379240
2	7275596	7276312
1	28392611	28393802
1	16837649	16838371
4	13074060	13075477
4	15273611	15275409
4	8719106	8720680
1	17031216	17032255
3	7595784	7597336
2	1418495	1419278
2	882941	884142
4	2901296	2904085
4	7220069	7221205
5	18145309	18146723
5	8496264	8497969
1	21747273	21749878
4	15856624	15857451
1	17300723	17302579
3	16368814	16369484
5	19187436	19190373
2	2861947	2863739
5	23894762	23896891
5	9949244	9951080
3	7782872	7784822
1	21998614	21999459
5	8615859	8616976
3	10434745	10436695
4	17853176	17854363
5	9038795	9040640
1	16266572	16268406
3	4141220	4142620
1	23113968	23115311
5	8140928	8142259
4	7304381	7306770
2	17587260	17588259
1	19160418	19161656
4	1971511	1973828
4	8716624	8717861
5	7889241	7891707
4	17584101	17586215
2	17527196	17528307
1	16854488	16858042
3	7933285	7934005
3	5789253	5790633
1	7032189	7033034
5	575260	577223
1	24965383	24967586
4	9367395	9368590
5	1993973	1994904
4	314265	315227
4	14022216	14023252
2	7598163	7600221
4	11811983	11813175
1	8959385	8960839
3	9195472	9196821
2	9293269	9295186
2	9443442	9444237
1	28645280	28646742
1	25429804	25430916
4	711855	712505
4	13236306	13237504
3	17724437	17725749
2	11226723	11228027
1	25094905	25095716
3	3951209	3952336
4	7857633	7859810
3	23163829	23165505
1	7192060	7193020
5	15131176	15132493
1	10814769	10816128
1	18940506	18941894
3	18973599	18974662
1	3157608	3158818
4	14225399	14226649
1	22381088	22382725
1	28740718	28742039
2	17143295	17144654
2	6797415	6798776
1	3930273	3931512
1	10936954	10937774
3	6402118	6403410
1	13339712	13340476
5	7951528	7952613
5	7992660	7993856
5	7025887	7026542
2	10438374	10439435
3	5926036	5926967
5	19916180	19917387
5	4142874	4144431
2	17572357	17573389
1	11486596	11487165
5	8143839	8145207
1	19600563	19602042
4	13653335	13656271
1	21472889	21474553
2	16387334	16388166
4	9365323	9366709
1	29283717	29284587
1	18869144	18871686
1	19334340	19335743
3	17967543	17968622
3	16948207	16951836
4	12142643	12145044
3	17287949	17290024
2	15271554	15272914
2	16187871	16188730
1	18566434	18568077
4	17422855	17423890
3	18929880	18931649
1	17525336	17526074
2	7762256	7763000
1	23455642	23456894
2	1429356	1430732
5	7798226	7799514
2	6422034	6427357
4	480448	481088
5	26625129	26626583
4	12138103	12139927
5	8618487	8619556
3	11123061	11128531
3	9049394	9051206
2	13220956	13222586
4	14024653	14025307
4	13626467	13628863
2	11481372	11482043
4	5668671	5669705
4	532072	533210
2	15686814	15687744
1	17464137	17465240
2	11809304	11810826
1	6389271	6391079
3	21883568	21885407
5	23889556	23890471
4	16829366	16831399
4	13934280	13935416
3	8648501	8649608
1	7428088	7429107
3	2167624	2168896
1	29250714	29251689
1	23527470	23528820
5	24954561	24955307
5	15320222	15322368
4	8128828	8129624
2	11280209	11280745
5	25443654	25445444
4	9842811	9843646
5	17198699	17199881
2	1711656	1712745
3	1775910	1776753
2	12689320	12690391
4	12724525	12725635
4	12392704	12393756
3	6452254	6455575
3	10514631	10515139
2	15005094	15005888
4	2030013	2031427
1	21198313	21198910
3	7275651	7276778
1	16508662	16509834
3	19417478	19418674
5	15140572	15143373
3	9003491	9004972
4	8875568	8879576
3	16734771	16736117
4	14333585	14335257
4	7558730	7559802
5	25756288	25757665
2	12839574	12840304
3	8935261	8936437
2	16233609	16235786
3	3843098	3844463
3	7155529	7156521
5	21294157	21295571
3	5357239	5360489
4	12872349	12873604
1	20952148	20953498
2	12709867	12711404
3	15567065	15568482
3	6536772	6538540
1	18979641	18980416
5	24422710	24423490
5	15305824	15306947
5	1216180	1217209
2	11842558	11843456
5	16714400	16715015
2	9036162	9037760
3	18862119	18863141
4	10521530	10522643
1	22970493	22972395
3	5604004	5605558
5	15158303	15158922
2	9592072	9594143
1	21910466	21911213
1	17265898	17266716
1	24222274	24223046
4	15861996	15862739
1	5451456	5452274
1	11372811	11374007
3	10003444	10004424
1	6164444	6165929
4	9467442	9469106
2	421845	422463
4	6373126	6373640
3	7404725	7405803
3	6051794	6052514
5	4488622	4490081
5	4742609	4743544
3	7323680	7324294
2	10488920	10490487
2	15072945	15073993
4	10188118	10188964
1	18667223	18668853
1	28751016	28751715
4	8306923	8307728
1	26182425	26183233
1	30293569	30294299
3	9318321	9319512
3	3745189	3746616
3	18634522	18635172
3	5008563	5009659
3	18867976	18869098
3	21327711	21329380
1	1926716	1927392
4	1389917	1390921
4	18185642	18186349
1	24883706	24885742
5	9683851	9685274
5	14859619	14860699
1	3948556	3949511
5	26776797	26778023
3	7495468	7496545
5	16407160	16408778
2	3526073	3527662
1	17960023	17961781
4	6755600	6756610
1	21676490	21677056
1	29004407	29005141
5	16213085	16214090
5	23313516	23314478
3	17332709	17334357
3	10147368	10149217
3	11860673	11861777
1	27862295	27865702
1	2232083	2233158
1	9708833	9710576
3	4806505	4807823
2	15363873	15364595
1	20985968	20987053
3	16818418	16819380
5	1682429	1683211
1	23599772	23600402
3	3356793	3357555
4	2382999	2384175
4	13419378	13420311
3	19972863	19973797
1	6537592	6538175
5	4826744	4827781
5	9295494	9296141
1	11188063	11189337
2	10559445	10559978
4	9814066	9815091
1	28070457	28072260
5	2232594	2233692
3	4091474	4092436
3	611462	612454
1	23575313	23576376
1	24170375	24171463
4	10979671	10980652
1	12064596	12065923
4	16235336	16236617
5	1892732	1894082
5	2225843	2227239
5	19793679	19794479
1	28895691	28896525
2	15954677	15955378
1	25896812	25898080
1	8734369	8735638
5	19532626	19533300
2	738310	739560
1	26728080	26728589
1	8402246	8403514
2	6917918	6919302
4	6794972	6795854
1	5522674	5527073
3	18522569	18523799
5	4467265	4468401
2	1358679	1360184
5	2285044	2286758
1	22359179	22360256
3	5471695	5473056
5	15602410	15603357
1	17335789	17337028
3	18768706	18769552
4	5307076	5308997
5	25940775	25941561
4	11270064	11271081
4	8422073	8423477
5	17130600	17131366
1	1330155	1331465
3	18578353	18579194
3	10232263	10233103
1	22350919	22352465
4	13320710	13322130
1	8676440	8677225
2	13217793	13218772
3	4892411	4893259
1	8709956	8711100
4	9708558	9709570
4	14316518	14318756
4	15920182	15920971
3	22394007	22394872
2	347324	348211
4	9482860	9489564
5	16325072	16326276
1	6740303	6741993
2	18745226	18746490
3	12104330	12105036
3	10940546	10941517
3	19524602	19525944
5	26136060	26137313
4	1046304	1047058
5	7071640	7073147
3	7474630	7475658
3	10522142	10523095
1	18819749	18820565
3	8073425	8074149
1	7545408	7546921
3	7805658	7808042
3	7358702	7359632
1	7101685	7102798
3	229127	230623
2	1604352	1604980
5	2790102	2791358
1	25407890	25409032
2	10253324	10254658
3	6740553	6741504
4	10651867	10652431
2	1787490	1788747
3	10375868	10376360
2	2055813	2056603
1	20322907	20323968
3	17949460	17950062
1	28189152	28189820
3	4549547	4550837
4	10069778	10070986
2	17367858	17368827
4	14455491	14456639
4	8837438	8838270
5	24873253	24874221
4	15987297	15991617
1	8006210	8007237
5	5861305	5862367
1	29075895	29077356
1	27033980	27035132
4	11669307	11670296
1	24927545	24928827
1	4713521	4715108
2	6712804	6713710
1	6886812	6888433
4	2290019	2292039
2	18145595	18147453
1	25053630	25054747
3	3313908	3314992
2	12582429	12583391
1	20048630	20049897
3	9333735	9334645
5	19595639	19596887
5	25380418	25381208
5	7696049	7697565
5	9004388	9005507
4	5302765	5304508
3	2263859	2264794
1	26447480	26448141
5	9634254	9635014
5	13987566	13988533
1	10663488	10664581
5	18964072	18964915
4	8959724	8960231
3	20705487	20706500
3	6180832	6181727
5	1672189	1673292
1	26122014	26123387
1	26323237	26324848
2	14740389	14740834
5	7550624	7551666
1	5517903	5519642
5	17256528	17257519
3	5592975	5594546
3	17624255	17625497
1	9074347	9075418
4	9285141	9286211
5	2938160	2939449
5	19299839	19300542
5	2069261	2070298
2	17866774	17867604
4	12748265	12749133
1	23577303	23578486
4	299186	300064
2	10444748	10446365
1	6103527	6104477
3	4057338	4059284
5	4234235	4235291
4	12166043	12167192
5	19701682	19702883
5	24152448	24153270
5	23593008	23594249
5	20442646	20443627
1	3878788	3880385
2	17165001	17165763
1	8682138	8683105
3	20256874	20257839
3	20430830	20431486
3	15766252	15766781
5	24461094	24462545
5	26728110	26728667
5	7186006	7186739
1	930984	931731
4	14161600	14162352
1	23151777	23152398
4	9498816	9499242
4	17349302	17350322
2	2074063	2075308
1	25508527	25510621
5	6446619	6447305
4	14515533	14516413
5	14861702	14863575
2	16478075	16479651
2	14319958	14320667
1	22869699	22871334
4	6442404	6443412
3	22377561	22378354
4	11984433	11985430
4	467588	468319
1	5332220	5333091
5	18036116	18036832
5	24038895	24040702
3	18537698	18539613
1	23683379	23684040
3	10061616	10062323
4	9421029	9421609
4	11197324	11198163
1	5535746	5536897
1	10013641	10014150
5	2794376	2795388
4	9354549	9355240
4	15360917	15361828
5	14076055	14077395
5	4370843	4372195
2	18901881	18903616
4	9128891	9129694
3	9496335	9497048
3	5136556	5137180
3	5518278	5519049
2	1260916	1261216
4	11272296	11272983
4	17557382	17558932
5	21138953	21140270
5	24573714	24574382
3	23155649	23156239
4	7281227	7282063
1	24204800	24205825
5	19932094	19933338
2	16066885	16068425
1	3322341	3323557
1	24113195	24114542
1	13321162	13322240
3	7353756	7354767
1	6626980	6627586
2	13201411	13202784
3	22424663	22426419
1	22171709	22172839
2	14389585	14390160
3	21972607	21973584
1	13089856	13090905
4	4073789	4074681
5	6362197	6363320
1	273852	274739
5	24102785	24104264
5	23605342	23605963
3	21803053	21804502
1	19471808	19472593
3	12668105	12668767
1	19697210	19698565
1	17883091	17883964
5	4422221	4423161
1	25213958	25215067
1	4958595	4959461
3	8617045	8618178
2	6184329	6184980
2	14010874	14011530
1	1547062	1547822
4	6200054	6200652
1	23128720	23131644
5	18428299	18428970
1	24437078	24438486
5	19034989	19035455
3	18653614	18654670
4	8957002	8957728
3	22860517	22861236
2	900112	901018
4	18178552	18179206
4	4804107	4805171
5	16942762	16943618
3	19348735	19349591
3	22421330	22422007
1	18025102	18026170
5	20023433	20024275
3	7345307	7346861
3	22321595	22322271
2	16734453	16734962
1	6543614	6544785
5	23841862	23842750
5	25271819	25272572
1	20698570	20699651
1	4429746	4430708
1	6719357	6720524
1	3125867	3126914
5	8903401	8904304
1	18317530	18319025
1	8126473	8127253
3	11388715	11389611
3	16622631	16625138
3	17975207	17976674
3	11800502	11801231
2	19512017	19512582
4	9721024	9721752
3	5484354	5485076
3	1727414	1728098
3	18038991	18039843
1	22028811	22030392
2	18603667	18604505
1	7801602	7802522
4	5299051	5299628
4	12961944	12962822
5	9253051	9253730
3	3184486	3185339
1	1231776	1232982
1	2390920	2392547
1	23439449	23440100
1	8348942	8349841
3	10608223	10608962
3	18323716	18324847
4	12650033	12651281
2	18203778	18205009
5	6254488	6255720
4	17492459	17494310
1	16131623	16132306
1	22065780	22066811
4	6588442	6590408
2	19249188	19249807
1	22824330	22825703
3	15516175	15518752
3	20386597	20387354
1	8240143	8240725
2	14275684	14276723
1	12584470	12585933
2	14982850	14983526
5	21245439	21246588
3	8553928	8554811
3	9845425	9846380
1	12052736	12054506
2	19286805	19287500
1	6315591	6316866
4	11320908	11321686
3	18422600	18423575
5	17838617	17839256
4	11646547	11648540
5	17154742	17155547
5	114538	115356
5	17292889	17293802
5	19908759	19909285
1	27437702	27440302
3	15081903	15082666
4	7946010	7947433
5	15946540	15947489
1	5644769	5645250
5	20505656	20506278
4	16553519	16554617
3	258930	259451
3	8700100	8701233
2	19666051	19667142
5	26911070	26911857
2	16520719	16521521
3	16057997	16060387
3	20059668	20060733
5	8023753	8024709
5	21892115	21892746
5	3845114	3845745
5	2670664	2671774
4	9156193	9157624
2	17834933	17835745
1	26424035	26425132
1	17538994	17539553
5	18697421	18698871
3	22003293	22004438
1	11199217	11200197
5	5037443	5038276
4	13760561	13761438
2	9630240	9630992
5	4576144	4577039
3	20784771	20785823
4	9028182	9029326
5	6498698	6499685
4	11150094	11151783
3	21281955	21282390
3	11382862	11383817
1	28705527	28706221
3	6994795	6995735
1	28382994	28383746
4	1185744	1186423
2	10266848	10267524
5	16924072	16925068
2	12872028	12873633
1	19556249	19557063
5	16353233	16354376
1	28428818	28429389
1	957200	958012
1	18123528	18124156
1	20273498	20274839
3	8761649	8762446
5	221228	222028
5	6952982	6953980
3	11605564	11606606
2	17909200	17909807
1	24614843	24616037
1	25250454	25250852
2	15789115	15789918
1	28715079	28716494
1	22893165	22893834
3	21038463	21038932
3	18482284	18483358
5	6792737	6793190
2	12919452	12920079
1	19298214	19299039
1	1081299	1081711
1	26992704	26993743
3	11033726	11035632
5	7176382	7177422
5	9390187	9391789
5	15616730	15618272
1	7934190	7934715
3	8834985	8835763
3	20538247	20539178
1	25347531	25348531
2	15127278	15127820
5	9584235	9584840
2	16505081	16506007
2	19153768	19155509
2	18691576	18693897
2	15104728	15105536
2	15290202	15291250
4	9068990	9070156
1	28395298	28396596
2	198419	199346
3	18855366	18856622
5	23585146	23587465
1	9691522	9692496
2	18123109	18123929
5	3385671	3386230
2	9290880	9291570
2	14522024	14523717
5	8064444	8065606
5	10856665	10857677
1	20531341	20532011
5	3550409	3551151
4	16611767	16613053
1	10349378	10350248
2	10933382	10934710
1	24640805	24641387
1	18305745	18307109
5	7258783	7259274
4	12185586	12187137
4	18403682	18404260
1	23459768	23460848
5	25088748	25089625
3	20671296	20671621
4	9349911	9350459
1	9191630	9192066
5	16334963	16335568
2	17471766	17472925
2	18495426	18496094
5	21529011	21529701
3	11105728	11106198
5	21124193	21124882
5	8405643	8406326
4	11670896	11671669
1	23744339	23745441
2	19387005	19388129
5	2271835	2272453
2	15150732	15151513
1	21707421	21707878
5	91780	92878
4	7636714	7637655
3	11756273	11757856
4	9739705	9740902
4	10665300	10666266
5	214546	216718
2	18779339	18780449
1	3469675	3470553
5	1721923	1723013
4	12131385	12132508
5	14652785	14654211
4	374202	375124
3	21887346	21890576
1	10898199	10899424
1	25840982	25841422
1	24135029	24136158
1	3048949	3049745
5	22023912	22024483
2	18937160	18938030
1	19812341	19813128
3	2257419	2258058
1	6738447	6739082
5	13584049	13584982
5	19301324	19302045
4	1779771	1780362
5	17537785	17538534
3	12556678	12557802
3	22163082	22163603
1	21380897	21381425
1	5639027	5639970
1	6872447	6873317
4	12264681	12265029
1	9740700	9741168
5	12564987	12565887
4	12174727	12175551
1	17365464	17366539
1	24782241	24783319
3	1691332	1691795
5	1984955	1986180
1	9769650	9770534
1	23711445	23713196
4	10884134	10885256
2	17227016	17227910
3	11282790	11283531
1	16792516	16793135
3	19039869	19040870
5	19973878	19974410
3	21522567	21523085
5	3017845	3018181
3	21370885	21371665
5	24369896	24370331
1	1247709	1248745
2	11149370	11150106
1	19463825	19464417
4	11902173	11902521
5	989454	990184
2	18077029	18077513
4	2412934	2413217
5	2803857	2804842
5	2360743	2362037
1	6784185	6785141
1	623935	624477
5	7255328	7255800
1	7823079	7823813
5	13601671	13602387
2	15998290	15998845
3	8952931	8953368
1	8922602	8923048
3	4767029	4769564
1	18779730	18780456
4	15323884	15324650
4	8212559	8213258
1	28241732	28242412
3	1567542	1568636
2	16118508	16119080
2	10696367	10696992
1	23621708	23622074
5	23676989	23677785
3	18628230	18628927
5	5205831	5207694
3	1285172	1286582
4	6986942	6987990
2	5935512	5936238
3	20780437	20781006
5	15464266	15464970
3	4085447	4085958
1	17918465	17919030
4	12125667	12126767
5	24960194	24960683
5	19846058	19846568
4	2287216	2288512
1	26988672	26990203
5	10029726	10030176
1	26450242	26451735
2	19007172	19008997
1	17360569	17362101
5	24732497	24733376
3	6045324	6045799
1	19310233	19311064
1	23417459	23418369
4	10684022	10684799
1	13564751	13565393
1	2734868	2735897
5	18551854	18552577
4	2777941	2779005
3	16629304	16630676
5	23187947	23189594
1	3472094	3472590
5	14139955	14140409
3	22688512	22690353
4	12985774	12986344
1	24105443	24106722
5	8229679	8230164
1	25333833	25334418
5	25892967	25893480
1	4290402	4290796
5	5912226	5913103
2	6876003	6877332
5	22809273	22809672
3	22850028	22850517
1	9107542	9107820
4	17369471	17370591
1	19559925	19560546
1	10458008	10458891
1	10900917	10901796
2	16817444	16818624
4	10025916	10027273
2	12275697	12277165
1	12359810	12361253
1	27065035	27065902
3	5657571	5658965
2	18695485	18696779
1	3789103	3790867
1	1011398	1011896
1	20963654	20964449
3	1698004	1698718
5	4820850	4821613
3	20945662	20946815
1	16548447	16549314
4	3356623	3357853
2	16011298	16012525
4	17515109	17518166
3	19767712	19768618
2	17097593	17098715
1	18483818	18484318
5	280749	281327
3	7143427	7144159
2	6874132	6874709
5	1503227	1504142
2	11800203	11800844
5	16458484	16459293
5	20340915	20342059
1	11578493	11580829
5	17075349	17075736
5	6009076	6009652
3	398616	399362
3	19771435	19772485
4	17593545	17594594
4	10163302	10164065
4	14541646	14542430
4	560162	561735
1	8103922	8104513
4	8852736	8854484
4	10724761	10725829
4	10581746	10582589
5	3215860	3216524
3	2833168	2835065
1	9826515	9827731
4	15331028	15332305
1	8754807	8755330
4	18159387	18160118
5	8778329	8779910
3	10960372	10960829
5	8602842	8603236
1	8536188	8537280
1	21439595	21440553
2	6761401	6762755
1	23072501	23073219
1	10355848	10356475
4	12957816	12958301
3	19845206	19845659
3	17907520	17910718
2	10620588	10621318
4	12488116	12489867
2	6014498	6015012
1	6722991	6723872
1	25561810	25562832
4	16642655	16644896
1	6482898	6483698
3	17330319	17330895
5	18444597	18445914
4	1049932	1050789
5	8986960	8987647
2	14539433	14541537
3	2675688	2676745
5	18907736	18908385
5	23690417	23691434
5	16026162	16026865
1	16875877	16876400
1	3905661	3906104
3	6722979	6724259
3	1077329	1077972
1	11667457	11668607
1	28625787	28626401
2	6272450	6272986
3	4798329	4799398
3	22824629	22825335
5	26912922	26913806
1	17660747	17661376
4	7962440	7962958
4	2073377	2073934
1	18641951	18642339
5	20012887	20016884
1	22213629	22214375
5	26574260	26574638
4	8949639	8950263
1	9042004	9043441
4	17266680	17267256
1	5235955	5236543
3	18565983	18566778
5	9736709	9737257
1	12189106	12190224
1	24902116	24903020
3	19399290	19399958
5	23077262	23077937
2	11720413	11720895
4	14626592	14627919
3	703952	704910
1	30201727	30202100
5	19620332	19621489
3	2309606	2310679
1	29502684	29503079
2	17648107	17648682
5	14586170	14587459
5	4721979	4722327
5	25328114	25328881
3	8829119	8829762
3	22120847	22121630
1	5863629	5863960
1	29631982	29632763
4	8502859	8503265
5	5606601	5606926
1	12031779	12032093
3	8963700	8964589
1	12261665	12262574
1	4189595	4190087
5	25891598	25892197
2	10871915	10872237
5	26087592	26088109
1	11015503	11016022
5	15413877	15414798
3	4444803	4445607
1	28673286	28674072
1	9162123	9162976
5	6430677	6431117
5	19522562	19524813
4	13682963	13683439
5	23047464	23048255
2	18518760	18519483
4	2780491	2781560
3	18182837	18184183
5	15631878	15632308
3	18615695	18616575
5	25031575	25032213
1	8381827	8382321
4	17955229	17957761
1	27754744	27755097
1	7850212	7850832
5	24501047	24501372
1	7599918	7600742
5	15991353	15992014
4	17837984	17838737
3	16349811	16350902
4	15328350	15328784
1	303576	304103
5	9775872	9776664
5	21470399	21471169
4	12220616	12221985
3	19798006	19799174
1	21461166	21462220
5	20327151	20327797
3	7625991	7626637
1	29871539	29872701
4	7496981	7497618
1	10018581	10019555
2	8078366	8079201
5	9119281	9119882
1	25296341	25297715
3	7956760	7957709
2	17935196	17935957
3	6267056	6268607
5	26572297	26573201
5	23571796	23572442
5	670541	671480
4	15753339	15754917
4	16465974	16466614
5	26743456	26744670
1	2294659	2295166
5	14025876	14026802
5	21235870	21236621
2	19347413	19347936
4	12072739	12073997
1	1883113	1883779
3	15573066	15574057
4	11635986	11636599
3	17204969	17205980
3	10576964	10577880
1	18220422	18221147
2	2944694	2945456
5	7355612	7356865
5	3171508	3172388
5	20189987	20191398
1	6679495	6680087
1	5136964	5137769
5	1949635	1949988
3	22493334	22493917
4	10495372	10496801
2	9345553	9346230
5	4671721	4672126
3	524046	524676
1	20108274	20108564
5	20952575	20953233
1	30141919	30142436
3	21983074	21983436
4	11880208	11881237
1	21762015	21763580
3	1396573	1397599
3	16420969	16421316
3	16262038	16263820
3	21007039	21007525
1	25749171	25749641
3	19000837	19001370
2	13575907	13576519
2	19587236	19588584
5	15949916	15950827
4	1539637	1540647
1	27969247	27969920
1	20243009	20243659
5	6249719	6250360
2	15612168	15612528
5	25040820	25041190
4	16422407	16423627
2	13678848	13679416
2	14359082	14360257
5	573235	573544
1	2891010	2891711
5	6826485	6827556
5	1664135	1664960
5	15214095	15214949
3	7560628	7561455
4	15458101	15459383
1	12426645	12427899
2	6672019	6672828
1	6787373	6787912
5	24495785	24496181
4	14910116	14911402
1	4061586	4063338
5	22132149	22133690
1	9113828	9114678
5	20775089	20775680
5	24619445	24620846
1	10218793	10219993
3	19062687	19063556
3	8038020	8040050
1	29178770	29179531
2	18582955	18583910
5	13770680	13771853
1	8405717	8406345
5	8082809	8083454
1	21653656	21654356
5	21981978	21982678
3	623207	623576
1	28823282	28823662
4	2691678	2692319
5	2886438	2886864
4	12397277	12397912
1	23782953	23783488
4	11559345	11560274
3	21095978	21096322
2	18400846	18401283
4	13553507	13554462
2	15944931	15945771
2	8116487	8116884
3	3772453	3773130
2	1006409	1007147
1	20876496	20877975
3	4534325	4535822
5	18137394	18137780
4	15317883	15318172
1	27341143	27341818
5	15175820	15177170
2	7845857	7847032
3	2837287	2838170
1	10194286	10195245
1	1590173	1590665
5	8937556	8937974
4	446257	449045
4	8641608	8641978
5	18840165	18840994
2	17674384	17675186
4	17226141	17226531
1	9825381	9825765
1	26652025	26652823
4	18097066	18098103
2	10814554	10815160
2	13129488	13130093
5	2194678	2195992
3	3204201	3204547
2	6518888	6519264
2	12307113	12307746
5	18930518	18931211
5	10639397	10639827
5	2422811	2423445
1	16799471	16800221
4	18400420	18401828
1	18112478	18113255
2	15743811	15744642
3	4235278	4235611
5	17566023	17566568
5	17864581	17865450
5	9241637	9242565
5	6692954	6694057
5	8188448	8189622
2	5900474	5901394
3	16563681	16564124
5	26918990	26920001
2	12242003	12242416
4	14042380	14043407
2	19502877	19503381
1	5832864	5833423
4	9963258	9964184
5	22531355	22532532
2	18442920	18443317
1	27578785	27579155
5	13940546	13940830
5	17580635	17581347
5	26898903	26899573
1	20479217	20479715
3	17322178	17322790
3	371720	372642
4	17559758	17561825
4	11193635	11194214
4	1004164	1005136
5	22652956	22653466
5	23009206	23009556
5	17923861	17924446
4	11623352	11623741
4	11477847	11478701
5	24075620	24076315
3	20117818	20118411
2	18039330	18040316
3	3406205	3406685
3	9763998	9765325
3	19059406	19060059
4	12693743	12694529
5	22891050	22891278
5	23818705	23819197
1	4739960	4740802
2	16458629	16459002
2	7927678	7928855
5	2932164	2932744
2	16775423	16776163
1	29715263	29716240
1	21241684	21242000
5	18927669	18928432
2	12552158	12553459
1	19655972	19656663
1	1748439	1748722
5	18431110	18431437
2	18698577	18699257
4	6903365	6903965
3	20196399	20196971
2	15056740	15056970
3	18107396	18108260
1	5366142	5366508
2	15273632	15273894
2	10844878	10845456
4	2387425	2387904
3	15703537	15703833
1	10138008	10139198
5	5624415	5624724
3	9892807	9893152
4	10598399	10599205
3	7591696	7592282
3	8842364	8842999
2	12701514	12702332
3	22636350	22636635
3	9164578	9165015
2	5214634	5215150
4	9248635	9250247
1	23036103	23036407
1	7988403	7989181
5	20945765	20946092
3	22640331	22641312
4	11900376	11900960
2	8169544	8170242
5	21301675	21302605
2	1332010	1332337
1	2538718	2539071
5	2591994	2592875
3	3556807	3557062
4	8461284	8461702
5	23990084	23990554
2	15709898	15710575
1	8031820	8032986
2	9489990	9491664
2	17291044	17292159
5	4805971	4806503
1	19899575	19901360
4	13203573	13204109
5	9798249	9799130
3	22477541	22477924
5	25457253	25458521
5	22152695	22153232
4	9699213	9700285
3	21759609	21760002
1	27681703	27681988
5	15978139	15978973
3	16825241	16826136
4	935151	935947
1	28766870	28767466
2	11193810	11194261
5	18434481	18435486
2	5508168	5508951
5	4875154	4875829
3	8563957	8564683
2	9328675	9329754
2	17808197	17808955
4	10192852	10193290
5	6993296	6993837
2	8503196	8503934
4	2273494	2273954
4	9858633	9859226
2	8599984	8600882
1	25661741	25662246
2	17928429	17928695
3	9680041	9680749
4	5570905	5571671
5	23648294	23648981
1	2873417	2874409
3	25503	25887
3	22892668	22892974
1	10925341	10925577
2	8839051	8839633
1	2190152	2190601
3	10143929	10144171
5	25023372	25024375
3	21147838	21148302
5	23425136	23425540
1	19041446	19041876
2	8566052	8566868
1	16764960	16765774
4	839853	841645
5	9483459	9484075
2	6677357	6677569
2	12029723	12030270
1	4587960	4588564
2	17663597	17664108
3	7451353	7451859
5	24958051	24959074
1	16659931	16660625
4	18312129	18312894
3	8125487	8125825
1	27976553	27977171
3	8078964	8079342
5	16590042	16590518
4	11736640	11737281
5	2689553	2690102
1	18109581	18110305
4	14665103	14665524
4	5610227	5611184
4	3671466	3672237
5	9234754	9236149
4	14566468	14566918
5	9587319	9587820
3	16211089	16212405
1	21887845	21888469
3	2850949	2851255
4	11097573	11099422
5	21421150	21421447
1	24432339	24433024
5	25269486	25269845
2	15083378	15084316
1	25208601	25209102
3	11890762	11891890
1	19109820	19111806
4	17354382	17354582
4	2525001	2525312
5	1028485	1029119
1	18929389	18930746
5	21794968	21795941
2	13832803	13833385
4	10398970	10399452
3	21397488	21398668
2	15860658	15861299
1	7795363	7796398
3	6496096	6496886
2	1875423	1878017
2	16751753	16752378
3	6760391	6760957
4	16048541	16049468
1	4384626	4385357
1	1824517	1824926
1	5617539	5618551
5	19726681	19727095
1	3377905	3378648
4	17819164	17820943
3	5032489	5032781
1	8055501	8055933
1	16245222	16245732
2	19544285	19544718
3	1647424	1648394
5	5888998	5889273
2	11396642	11397055
1	13042738	13043606
3	19475200	19475613
2	14557256	14557503
2	10026283	10026817
4	4200530	4201090
1	29064121	29064466
3	3392544	3393330
2	13612909	13613573
2	14386052	14386430
1	7744163	7744839
1	1806982	1807563
4	7431232	7432011
2	17195258	17195645
2	2317108	2317934
3	6000937	6001465
3	20612704	20613084
3	3880296	3881381
1	910730	911252
5	2169835	2170416
3	11897711	11898044
1	23159971	23160297
3	10445800	10446373
1	167214	167796
3	2777363	2778745
3	19731118	19731329
3	6393966	6394509
3	23166275	23167014
1	26827040	26828074
1	4144754	4145957
5	21520495	21521168
4	11491574	11491835
4	14123350	14123834
2	13620893	13621698
3	12263359	12264004
2	18733502	18734198
2	15650288	15650904
1	17618612	17618847
2	15950615	15951159
5	1346434	1346868
2	8911950	8913722
1	20975663	20976314
2	2026438	2027013
4	10920791	10921312
5	10150752	10151065
4	11975584	11976642
1	29541294	29542034
1	17880427	17881194
5	6235372	6235891
4	5843040	5843447
3	22940434	22941144
3	18207723	18209427
2	8059335	8060320
2	2604483	2605055
2	10397595	10398250
1	19373649	19374449
5	6411777	6413130
2	4301801	4302275
3	15172127	15172918
1	3591865	3592364
2	9122151	9123282
5	24645681	24645925
4	18519729	18520349
2	10757340	10757759
5	2332423	2333108
1	20541881	20542184
3	7194854	7195547
1	21036143	21036876
5	2960010	2961149
5	26368996	26369816
5	26613933	26614504
1	26614854	26615727
3	19239236	19241635
5	6057805	6058212
5	6182141	6182803
3	19874068	19874657
4	6631994	6632404
2	19476344	19476618
1	8520397	8521102
4	15109741	15110105
1	27127048	27127850
2	8892349	8893296
2	14066348	14066826
5	9546705	9546967
1	25354977	25355908
3	19431537	19431837
2	10496437	10496918
5	21336563	21336894
4	5839720	5840622
3	23438567	23438929
3	22039527	22040170
1	20093431	20093713
2	14021956	14022264
4	8634733	8635306
1	26666599	26666899
3	3512475	3513062
2	18644459	18646431
3	2803443	2804119
3	4105631	4106154
2	14144005	14144733
1	9145303	9146074
3	8382674	8383818
1	7534395	7534848
5	8867231	8867763
5	26609326	26610254
5	2089811	2090074
2	4321343	4321857
3	6381	6890
5	496671	497183
3	9683032	9683386
2	8568546	8569433
5	26490831	26491450
3	19514118	19514525
1	19100689	19101025
4	6977324	6977720
5	15477286	15477969
5	25987532	25987749
3	10039519	10039750
1	2856151	2857019
1	3966031	3966805
3	6762162	6762748
4	12462093	12462704
4	5987403	5988836
2	10459820	10460286
1	29512364	29512972
1	782954	783452
1	27419997	27422642
1	1569460	1570083
1	3872433	3872810
1	565832	567020
1	3439661	3440182
3	6469795	6470973
2	8925926	8927171
1	16598197	16598676
1	16501594	16502472
5	21101396	21101775
5	2560439	2560887
5	17667524	17668345
4	6575916	6576299
1	1973985	1974410
5	1381766	1382252
5	20860629	20861286
3	9262649	9263554
5	4281804	4282227
3	8922083	8923226
3	22005146	22005936
2	11094860	11095458
1	28679168	28679909
4	7312134	7312437
5	18010226	18010681
1	24400083	24400799
3	5648239	5648676
1	23060586	23061727
1	25021197	25022232
5	4950568	4951319
1	16140569	16141431
1	25961912	25962351
4	2310023	2310593
1	3945794	3946445
5	14113402	14113962
3	7024136	7025126
3	6675210	6676402
5	1817015	1817687
2	12543080	12543578
1	7493162	7495697
1	5508518	5508942
1	16528394	16531196
5	9703780	9704717
2	14445834	14446229
5	100100	101498
1	9250622	9251743
3	2156821	2157633
1	3031228	3031613
1	24586093	24586768
4	16200567	16201045
1	223893	224310
4	12091385	12092176
3	20453983	20454387
2	18406601	18407041
1	12191949	12192631
2	11144304	11144877
2	9359746	9360336
5	18238234	18238898
4	172249	172746
5	6312129	6313082
3	6707207	6708063
3	14273606	14274156
3	7563457	7564089
3	1038819	1039508
4	1961403	1961740
3	18220596	18221550
5	921189	921787
5	15937654	15938433
3	20868228	20868781
1	2301592	2301975
1	29640201	29641113
1	24728086	24728630
1	26552554	26553019
3	15345238	15345691
5	18604140	18604586
1	10892633	10894200
1	28556600	28557628
4	13171843	13172933
3	6843706	6844224
2	17001971	17002335
1	22174115	22174880
5	2958434	2958823
2	852678	853717
4	10646580	10647095
4	13480897	13481923
3	11602128	11602604
3	22349623	22350205
4	591942	592594
1	25426463	25427168
5	20770469	20771047
5	2110480	2111012
1	12448486	12449460
1	7468846	7469873
3	1645179	1646720
5	9165977	9166493
2	11955875	11956726
1	17023978	17025415
2	15031999	15032523
5	8440773	8441307
2	19351724	19353097
5	15827260	15827773
4	7576722	7577121
3	16828663	16828900
4	5575112	5575407
5	26634356	26634880
1	23431749	23432600
1	27876970	27877219
1	23633264	23633830
2	10361113	10361570
4	11618484	11619365
3	5337445	5338451
4	7266487	7267202
3	10024093	10024911
1	967738	968429
1	2321795	2322351
4	8081171	8081842
5	8869440	8869845
3	3171849	3172947
1	3558394	3558900
4	349131	351216
5	1079319	1079760
3	3043736	3044854
2	15888591	15889256
1	3951413	3951745
4	6332223	6332586
3	11409506	11409755
3	6699354	6700276
1	13047543	13048010
4	17833817	17835110
1	28174611	28175203
3	18834343	18834785
5	130141	131694
1	6958282	6958632
5	17917369	17917601
1	5106138	5107094
3	18253054	18253554
5	4068483	4069118
1	2025526	2026121
4	15034168	15034540
1	24857474	24857996
1	28684550	28685600
1	10472679	10473225
4	5983212	5983577
1	13680965	13681904
1	18411501	18412889
5	23234903	23235197
5	14047499	14047977
3	4772334	4772877
1	8143916	8144655
1	29890465	29891307
1	6926092	6926474
4	12456621	12456978
2	17568907	17569528
3	15420995	15421629
3	3076864	3077218
4	14573398	14574588
1	3427022	3427468
5	16119299	16119907
2	10072267	10072769
1	529761	530055
2	10314112	10314971
3	18586722	18587107
2	16358937	16359317
5	1115461	1115969
2	18305507	18306211
5	24855979	24856934
5	25859271	25859790
1	29990454	29990815
4	2307385	2308446
3	12370362	12370873
2	16197324	16198797
2	18866135	18866716
5	3193259	3193588
5	26836226	26836698
5	5454727	5455413
4	8282945	8283424
5	25802610	25804032
2	14939557	14939967
1	22589292	22589675
1	23386392	23387388
2	8097735	8098550
5	2479641	2480034
3	21381077	21381466
1	17577807	17578111
3	19265265	19267683
2	18266868	18267546
2	12515042	12515878
5	20216673	20217118
1	86648	87237
4	10005	10439
2	10473491	10474233
3	17991649	17992168
2	12042394	12042977
3	18620680	18621108
5	8566481	8566784
1	1669611	1670280
4	2452745	2454064
3	1735011	1735587
2	7319921	7320495
1	4458975	4460664
5	134405	134788
4	7647390	7648406
1	26545287	26545743
4	6067351	6068615
3	18015963	18016475
1	5269172	5269772
1	27581436	27581887
1	22664097	22664438
3	254193	255147
4	5905584	5906556
3	5567377	5568317
1	27655100	27655519
2	5796496	5797555
1	22275518	22276277
3	3275022	3275476
5	16683376	16683696
1	27280916	27281476
5	22114573	22115420
5	17774863	17775268
2	6563233	6564671
2	11277901	11278337
5	26766319	26766968
3	19255048	19255709
1	7366671	7367652
2	17225530	17225775
1	1021515	1022074
5	7810899	7811166
3	4559919	4560729
4	12550443	12550958
4	658315	659236
1	13857836	13858305
5	15619985	15621461
4	7955048	7955321
5	6639822	6640247
3	18365993	18366396
5	9076725	9077582
3	4226593	4227285
3	2603548	2604449
4	17089925	17090522
5	17282252	17282585
1	6763962	6766590
1	1176582	1176828
2	5793256	5793482
3	22816219	22816406
1	29646611	29647427
1	5651515	5651741
4	13643863	13644437
2	15788042	15788415
3	933971	934458
4	17823486	17824616
4	7645814	7646607
5	23024972	23025736
5	3752364	3752670
1	17281915	17282672
1	22708920	22709334
3	15967514	15967875
2	13539155	13539611
5	19274980	19275626
5	22038251	22039532
4	7651648	7652290
1	22654108	22654377
3	18329374	18329673
1	24503599	24504121
2	15108977	15109629
5	2392097	2392456
5	18933676	18934368
1	5820119	5821341
1	1511957	1512227
3	1382363	1383034
4	17637363	17637614
3	22009068	22009788
4	8543529	8543935
4	8639890	8640291
5	25163701	25164713
5	6123117	6123397
1	25766093	25766982
3	7456315	7457317
3	9469190	9469467
3	23027872	23028175
1	5003180	5003421
1	23654363	23655216
1	18825185	18826586
4	15024589	15024861
4	2856561	2857429
4	12135325	12136192
3	3667244	3667899
1	15622419	15623123
5	18413132	18413419
4	131576	131907
1	3881828	3882254
3	20747692	20748091
3	17839085	17839655
2	13854623	13856291
4	12029928	12030478
2	15011025	15011350
2	18478924	18480101
1	22847270	22849543
1	20525657	20526409
5	18492055	18495767
1	480906	481517
1	21641216	21641792
1	7553292	7553866
2	11384898	11385252
1	1321897	1322476
2	8779768	8780472
1	6767563	6767927
2	19151941	19152423
4	11185613	11185945
3	10269211	10269768
1	3187678	3188073
4	756462	757266
1	25655026	25655366
5	7052855	7054211
2	11139062	11139476
5	7389667	7390729
1	27190170	27190582
4	13022058	13022434
4	14240807	14241542
5	25530214	25530569
1	29182748	29183147
2	17933618	17934012
2	13487183	13487514
2	12897051	12897721
3	15660644	15661834
3	22552753	22553120
3	18265263	18265818
5	19994166	19994625
2	6869461	6870109
3	3479991	3480381
1	28603174	28603849
4	16653909	16654182
3	2697325	2699205
4	1283687	1284537
5	15906878	15907246
2	15849354	15849584
3	21096937	21097324
5	21291449	21291777
1	22095981	22096453
1	5587215	5587538
1	22689244	22689782
1	258819	259149
5	16894069	16894400
3	23157162	23157928
4	5560369	5561005
5	15987401	15988083
5	15249688	15250182
1	17378688	17379084
5	6981545	6983120
3	10771643	10772540
1	27724870	27725673
3	3646774	3647331
1	26411331	26411735
1	21342821	21343287
3	312599	313764
4	17494883	17495568
3	5563455	5564413
5	10067441	10068290
2	12322670	12323823
5	17146949	17147164
3	943660	943933
4	15079394	15079840
1	9571652	9571912
1	16401121	16402310
3	15558864	15560111
2	10404357	10404862
4	12508799	12509103
3	22633170	22633806
1	22711811	22712193
4	12975902	12976357
1	25422788	25423708
1	3352206	3352771
3	19955595	19955934
2	19049844	19050239
1	9771657	9772247
3	2550816	2551143
1	29993217	29993709
5	25862921	25863236
2	17228865	17229823
5	25069214	25071049
3	21732646	21732961
1	7464372	7465260
1	12688143	12688463
4	6993746	6994600
4	13413526	13414316
5	10796908	10798278
3	4420152	4420537
4	10850495	10850782
4	13338112	13339546
5	6673886	6674981
1	27488240	27488708
2	1382637	1383580
4	1543638	1544388
1	3086303	3087596
5	2657210	2657561
5	77176	77554
4	15161055	15161317
1	155235	155972
1	4118632	4119080
3	9862170	9862652
1	20089506	20090899
1	1622734	1623485
2	14106136	14106496
3	4887086	4887462
3	20268374	20268796
1	6452479	6452944
1	7233689	7234321
1	3713230	3713505
1	22390493	22391097
1	7465955	7466431
5	21925064	21925314
1	8074582	8074954
1	19776007	19776690
5	7616259	7620239
1	18920578	18921036
1	26616358	26617116
1	1543796	1544093
1	1167942	1168627
5	24701517	24702525
1	12917161	12917602
4	18203398	18203738
1	29898038	29898466
5	9043420	9043968
5	17286928	17287173
2	7448183	7449317
2	17409497	17409800
1	17065439	17065710
5	3412861	3413400
2	17854721	17855134
1	20152178	20152671
5	16962445	16962981
1	8164772	8165811
1	17482963	17483257
1	923506	923917
1	284497	284964
2	9713893	9714388
5	19938906	19939213
1	26942169	26942861
2	13581628	13582209
1	29214450	29214810
5	4286710	4287981
5	16081512	16081775
4	12966064	12966361
1	11523704	11524133
3	21036943	21037309
1	1958993	1959504
2	6502658	6503820
2	16899069	16899488
5	25650911	25651190
2	16890733	16891226
4	18116806	18117068
3	18375365	18375884
1	8354167	8354546
1	20855813	20856088
2	18165542	18165974
1	16846809	16847946
1	26222013	26222549
5	1570110	1570436
3	3281602	3281886
2	11786032	11786534
5	18295549	18295916
2	12773943	12774286
4	6072363	6072534
1	19664001	19665204
2	16446537	16447000
2	10316513	10317255
5	19432856	19433262
1	22888426	22888735
2	2347955	2348462
3	20020625	20020920
3	9573630	9575236
2	9097893	9098910
3	9925483	9925742
5	21479580	21479895
5	6143544	6143982
2	17531538	17532584
1	7983687	7983963
1	19580119	19580531
2	17212621	17212924
3	8550188	8550682
4	6434230	6434552
1	149308	149710
2	8698136	8698641
2	15332170	15332463
5	17307496	17308944
2	8459982	8460392
3	23045042	23045907
5	1283603	1283870
5	5622107	5622490
3	15955439	15956471
5	4166610	4167073
2	10009155	10009499
3	16316662	16316931
1	4325777	4326224
1	25720032	25720585
4	13116164	13116618
1	13102078	13103237
2	14434368	14434627
3	4687462	4688646
4	17880647	17881265
3	7387416	7388657
2	12805817	12806178
2	17552679	17552916
1	3265929	3266217
4	14812017	14812765
3	2886569	2887162
1	8177724	8178081
4	14903501	14904154
2	11846104	11846599
3	12783267	12783668

## Sheet: k4me3_day1to4_increased
4	15935013	15937528
2	16256558	16261939
2	4743229	4744994
4	10974281	10977284
2	6941638	6943436
1	27464440	27466261
2	797582	799748
3	961770	963907
3	19456662	19459328
5	1740675	1742154
5	4898503	4899770
3	20549880	20555734
2	1138613	1140487
3	17472573	17475452
1	10291291	10294887
3	16110165	16111317
1	11756466	11760527
5	3798915	3801114
2	1918200	1919720
2	528141	529314
1	27303235	27304968
2	74452	76669
4	193606	195485
3	21432845	21434681
5	4460568	4462287
3	9413137	9414451
5	7565448	7566923
5	5198892	5200722
5	26171826	26174083
3	10389239	10391489
1	6089684	6092307
3	21488305	21490253
4	12885460	12886890
1	11611867	11614365
4	1415704	1418100
1	11575198	11577581
3	19880236	19882937
5	7736911	7739325
3	9536899	9538857
5	21755352	21757240
3	19037222	19038705
1	6858742	6860392
2	12186308	12188459
3	9506105	9509336
4	10130623	10131805
1	26161709	26163550
3	9191704	9193823
2	7047209	7048424
3	22122487	22125234
5	87151	90276
1	1954594	1956313
2	787597	788605
2	9217963	9220393
1	4176725	4177677
3	4093931	4095037
5	24347059	24349235
1	15925980	15928708
2	6859671	6860567
2	16334820	16336648
1	4356163	4358478
5	24353630	24355668
4	17174093	17175850
5	8545905	8547943
4	625306	627009
4	17809429	17811085
1	18132467	18133810
5	3922539	3924509
4	1504761	1507030
3	18465372	18467339
5	6616466	6616995
5	21509051	21510855
5	4517853	4519329
3	19607938	19609664
3	5802722	5804958
5	9091515	9092216
3	1354686	1355896
5	9553238	9554687
4	15215526	15217615
5	2293171	2295050
1	17772222	17773959
2	2920077	2922350
4	6314654	6316554
3	20863400	20864559
3	1430323	1432024
1	16125610	16128810
1	11532502	11533987
5	3758498	3759913
3	20709337	20710419
3	10694137	10696093
3	10754878	10756345
5	8668100	8670078
4	14129018	14130683
1	596261	598465
3	4921631	4923478
5	17465615	17467426
3	16447135	16448742
1	6322997	6324304
5	3201410	3204471
1	10419621	10420616
3	5267351	5268319
3	17638336	17640600
2	1050759	1051756
5	1104763	1105362
5	5560456	5562376
3	6461244	6463003
3	1739813	1741464
5	17219072	17220661
1	27538445	27539957
2	12484764	12486731
1	8863757	8865413
2	1989224	1990333
4	15707153	15708905
5	10902193	10903244
1	6351984	6353782
5	25074793	25076388
4	9494428	9497339
5	8646880	8647707
1	9184520	9185977
1	26789423	26790147
5	19608233	19610227
1	10163198	10164339
5	3099191	3100340
4	12061352	12063002
2	80775	82641
3	22721032	22722360
1	27529454	27530953
5	5045956	5047174
3	1703990	1706239
3	21854661	21856154
2	6988480	6991631
4	5103552	5104790
5	2619012	2619822
2	19132975	19134731
2	17947944	17949201
3	17360414	17362347
1	9723664	9724826
3	22710334	22711981
1	29504349	29505636
1	10491489	10492801
5	3590744	3592068
1	7771543	7772579
2	13036786	13039876
3	14798971	14800080
2	937195	938529
5	18989738	18990976
5	18540777	18541966
4	17665155	17666647
5	22721552	22722188
4	13448659	13450153
5	21962608	21964118
3	33572	34963
5	2970605	2971491
1	26644609	26645983
3	8619193	8619853
3	1652976	1654474
3	5721187	5722069
2	6277910	6278593
4	12390186	12391888
3	20961392	20962674
2	2617522	2618212
4	15656598	15657840
3	637745	639066
2	8039876	8040853
1	27390035	27391510
2	16213246	16215595
1	1202256	1203598
5	24764033	24765514
5	8801567	8802696
1	22385890	22387424
2	9386137	9387972
5	894777	895267
5	16227806	16228658
3	9513624	9514915
1	24597525	24598763
3	550994	552282
4	9261292	9263791
2	8531766	8533640
3	755318	756162
2	7305605	7306718
1	11107437	11108060
1	4019428	4021243
1	29298482	29299156
4	12241755	12242727
3	19709983	19710856
1	6662425	6663704
1	7789541	7790430
5	25284903	25287009
5	2394012	2396032
5	22865154	22866515
1	18738233	18739671
1	25957743	25958924
5	13875785	13876869
5	26462702	26463818
3	9503238	9504186
3	6415739	6416577
5	18462125	18463198
3	20601663	20601930
2	17525281	17526276
1	15973117	15974467
5	2244676	2245071
2	1600992	1602876
2	11526268	11527926
5	19271667	19272732
1	3223601	3225323
3	19782084	19782673
3	5374221	5375545
1	24057457	24058452
1	25002767	25003140
5	22124602	22125819
2	540039	540557
4	8883772	8885831
4	1596218	1597086
1	28005200	28007003
5	22603223	22604574
4	9786255	9787071
1	8755710	8756703
4	16044883	16046862
1	26074966	26076288
5	6578913	6579976
4	7152420	7153582
2	495537	496408
1	477097	478199
3	1970418	1970689
3	6556623	6558017
4	12054346	12055368
5	24081923	24083626
2	1915161	1916953
4	13567929	13568259
1	25493113	25494566
3	17152534	17154225
4	852321	853054
1	2497747	2498715
2	11649073	11651735
1	29517132	29519315
1	199583	201080
5	22308202	22309419
5	6094025	6095085
2	7867926	7868190
5	3105537	3107355
2	220231	221954
1	16413544	16414193
5	22243902	22244810
4	15096872	15099421
2	18624249	18625466
2	19112862	19114188
5	22771646	22772760
3	2174965	2175751
2	12094546	12095665
2	10662279	10662940
5	15571272	15572309
1	2816706	2817881
5	5224112	5225104
1	25276188	25277858
5	1772471	1773639
1	4502347	4503622
5	4649375	4651449
3	8443314	8444626
5	25342306	25342904
2	14988364	14989437
1	30266250	30267404
4	10038268	10039409
3	3016404	3018325
1	23555436	23556688
4	4077873	4078527
1	27261293	27262273
2	14894338	14895227
5	24711677	24713135
2	1717499	1719376
1	19369135	19370144
2	13019235	13020463
1	3525062	3526488
5	23742335	23743671
2	13506734	13507370
1	14192192	14193537
3	10046164	10047451
3	11147707	11148871
1	2924769	2925790
2	13824822	13825792
2	18058085	18058706
1	10582093	10582756
2	10154731	10155659
2	12834862	12836063
1	6975227	6976617
5	4450149	4450897
4	11128934	11129969
3	5166344	5167375
1	25307529	25308728
4	10993379	10994482
1	8204780	8205386
1	7508929	7510067
5	16241144	16241422
2	14151103	14151988
1	10281841	10283730
1	4920479	4921584
3	6948808	6949929
5	15303248	15304516
5	9960173	9961291
3	7261924	7263351
5	22306737	22307514
1	4765640	4766869
1	26321479	26322224
4	14753119	14754811
3	4203269	4204042
4	5778558	5779427
3	469725	470858
1	30289859	30290899
5	16034484	16035368
2	8207268	8208344
2	8751423	8752246
5	23084726	23085131
1	12138925	12140487
1	19837043	19838164
5	22179808	22180423
2	13866678	13867595
1	22755132	22756259
3	13312960	13313892
2	10412575	10413507
1	2736778	2737456
3	16671193	16672449
5	18842623	18843411
2	19175695	19177200
1	22581446	22582182
5	19183631	19184671
1	5419682	5421321
5	26948274	26949082
5	8661992	8663974
1	11462713	11463996
2	12487142	12487880
4	16307361	16308751
4	6721337	6722244
4	879247	879795
2	15801699	15802920
4	13127357	13127727
1	6171706	6173184
3	20401598	20402541
1	18776213	18776970
1	21936337	21937496
3	458349	459913
2	19644220	19644964
4	1755415	1756919
3	10135624	10136593
2	385239	386375
5	24553733	24555162
1	26278245	26279175
2	9279791	9281294
3	22480213	22481032
2	10042475	10043679
5	807089	808251
1	23351368	23352783
1	24225982	24226917
2	5930981	5931843
3	22745438	22746842
5	23980819	23981631
4	16701545	16703386
3	3627872	3628901
5	2483329	2483933
3	3385458	3386466
1	16352587	16353174
4	7111014	7112095
2	1933090	1934377
5	8672419	8674513
4	183762	184354
4	18248195	18249379
5	8261205	8262705
3	20178066	20179160
3	10752999	10753495
1	20006725	20006906
5	231025	231755
2	11201426	11201984
3	844294	844895
1	20651963	20652661
4	10700480	10702324
1	5290745	5292414
3	8350786	8351591
5	21130382	21131023
3	22415735	22416468
3	16572516	16573929
4	18202011	18202916
2	13095408	13096565
4	14677137	14679783
4	16881373	16882351
3	104685	105197
3	1917283	1918149
2	1102214	1102797
1	10629815	10630502
1	23509934	23510277
5	13746724	13748541
1	10722146	10723115
5	22402036	22402705
5	18849117	18849872
5	22510983	22511460
3	9375209	9375762
5	16177721	16178243
1	99928	100729
1	27192764	27193777
5	25608057	25609009

## Sheet: k4me3_day4to7_decreased
1	23910893	23914198
4	17178382	17181613
4	12770332	12772609
5	7557718	7560609
2	11000490	11003246
2	16542642	16545755
5	4898503	4899770
5	8706363	8708108
4	17723710	17727789
2	7592347	7594340
3	22879532	22882028
4	16357252	16359555
2	14882035	14884372
4	11940891	11943109
1	6428059	6431294
1	26660965	26663431
4	8839009	8841041
4	9977032	9980720
4	15935013	15937528
1	26141609	26143479
2	7520148	7523682
1	28578866	28581287
3	19182360	19184063
2	11994995	11996434
1	13454511	13456413
1	8181398	8183692
1	8612867	8614738
2	2199061	2201293
3	20084123	20087273
5	19786501	19790372
4	18063717	18068439
5	14912603	14914304
3	23163829	23165505
4	18251894	18253174
5	5494043	5495823
4	7491186	7493332
4	15311019	15312867
1	29351429	29353105
3	9150164	9156478
4	18288760	18290356
1	28180183	28183638
1	16503189	16504790
5	4521951	4523349
5	17451417	17454615
3	19189272	19191909
1	2434577	2439306
2	8026720	8028200
3	5841196	5843436
1	1057883	1060583
3	2405277	2407737
1	17374079	17376327
1	1356594	1358843
5	23991420	23993049
1	30276165	30280452
3	19713673	19715304
2	15059462	15061363
5	19897614	19901217
2	163575	168171
1	23285099	23286969
1	4105221	4106754
1	26797473	26799002
1	9951389	9953067
1	6275350	6278281
1	23457720	23459476
4	14828752	14832695
5	5902367	5904710
3	10389239	10391489
5	4476129	4478305
4	5740212	5741617
4	7336442	7337361
3	23345810	23347414
3	19278698	19281244
2	13371957	13373931
2	8006188	8008219
3	20901519	20903172
1	958673	960839
5	26813836	26816799
3	2135242	2137283
1	4951354	4953145
5	5710964	5711681
5	26772536	26774534
1	10537628	10538748
3	2563910	2565720
5	7039523	7040985
2	14589822	14592142
3	4346287	4349872
1	8959385	8960839
3	6105914	6107429
5	7607196	7609093
4	16560244	16563541
5	17633698	17636091
4	7589917	7591149
1	27659333	27661673
3	4403434	4404958
3	20296155	20298291
1	22593766	22595253
4	7598129	7599359
2	273656	274964
2	1702693	1704850
2	15335091	15338139
4	8258384	8260945
1	6226500	6228062
3	10494307	10496686
3	11465941	11469017
4	16927244	16932713
1	20412261	20415667
1	20409471	20411692
1	27484147	27485967
4	17973636	17980393
5	23702885	23706833
5	440837	442183
3	1221208	1222709
1	26555669	26557505
1	20098595	20103230
4	12901770	12903794
5	25727506	25730235
2	12783760	12785357
2	17945691	17946543
1	26742885	26745318
5	6005867	6007622
1	24021828	24023428
5	3267453	3271320
3	18916032	18917239
5	14620924	14623155
5	3922539	3924509
2	13713018	13714228
5	152398	153745
3	1857364	1859047
4	15080852	15081720
2	6388497	6389977
1	6382719	6386402
3	1581125	1582641
1	9259613	9260899
3	684220	689247
5	7650418	7654778
1	3304911	3306316
4	15427413	15429285
2	14627751	14629247
1	9805158	9807017
4	18509148	18510852
4	7778916	7780448
5	25243242	25245091
1	11430232	11432589
3	9810102	9811796
2	2287496	2289648
3	9252339	9255491
4	14590887	14593321
4	9329750	9331876
4	17622974	17624285
1	1714865	1716918
1	16969917	16971868
1	29083376	29088386
1	1771732	1773508
3	4773673	4775241
3	20666571	20668232
5	10453780	10455731
5	8042614	8044420
1	6670904	6672877
4	15840552	15843894
1	10887590	10889627
2	17435207	17438291
2	6398286	6401448
5	26767776	26768839
1	20085046	20087031
5	15131176	15132493
2	13407637	13410415
2	9596463	9600726
5	8323464	8326266
3	9046149	9048196
5	25180948	25186278
5	25645244	25646907
1	23481277	23483450
1	4214926	4217328
4	13999824	14002555
5	18537310	18538241
3	22160768	22161770
1	27179327	27181531
5	21771699	21772699
3	4121507	4123891
3	19271604	19272843
3	19920962	19922709
3	18929880	18931649
3	21893906	21895532
5	21869961	21871259
2	528141	529314
2	15928344	15930668
4	9667232	9668488
2	7184513	7187194
5	24325721	24326857
5	17184111	17184986
1	26252635	26253734
2	18742585	18744451
3	10491581	10492689
1	26681078	26683365
2	15286221	15287206
4	8164204	8165254
5	19653018	19653986
1	25676125	25678426
5	7880270	7882405
5	87151	90276
4	14962620	14965153
2	12354330	12355761
2	2861947	2863739
1	1425407	1427212
1	2658337	2660815
4	13128325	13130392
3	18249510	18251070
5	8421660	8423922
2	2763237	2765515
2	7121547	7123038
3	10139812	10142314
3	10589323	10590626
1	25016520	25019334
2	14830523	14831764
5	17697772	17698617
5	26102461	26104648
3	6577691	6578974
1	16885817	16889011
4	8084184	8085494
5	8493566	8494862
4	1606821	1608941
5	21240869	21242942
4	14677137	14679783
2	18959058	18960240
5	23144961	23147130
2	12431863	12433640
5	19683753	19685684
4	17739335	17741086
4	17013500	17015342
3	9413137	9414451
3	9195472	9196821
4	13018340	13019276
3	22499487	22502558
1	5425479	5427554
4	17605664	17607114
4	17037577	17041739
5	4334754	4337376
1	28721016	28722494
1	28338640	28340168
4	13834705	13836584
5	341751	345304
1	18606503	18607586
3	20141848	20142655
2	14217011	14218902
1	29634415	29635803
4	10257000	10258650
5	19976170	19978144
2	19132975	19134731
1	9889183	9890978
3	8624610	8627265
5	17648894	17650376
1	5683287	5687020
1	618350	619366
5	21755352	21757240
1	6089684	6092307
3	21419685	21421436
5	4087488	4089286
5	6947276	6948920
3	5008563	5009659
4	13074060	13075477
2	1676745	1678298
2	6743739	6744838
1	9241243	9243007
3	1821792	1824167
1	8156442	8158683
5	5641072	5642573
5	3703350	3705108
1	7453369	7455056
3	22983671	22984652
1	1712299	1713240
4	15099761	15104454
2	18489377	18491128
3	8941179	8942606
5	22558440	22560578
1	23367509	23368510
2	16200838	16202361
3	18522569	18523799
4	17691486	17693839
5	15010122	15011268
2	15185898	15186816
5	1759326	1760754
5	16059607	16061012
5	23321221	23322885
1	1306294	1308152
3	22932191	22933519
1	29391457	29393482
4	11245156	11247384
2	4743229	4744994
5	1740675	1742154
2	15479737	15481724
5	19701682	19702883
4	12777461	12779098
4	1415704	1418100
1	23538078	23539189
4	10100642	10102443
4	9239990	9241947
1	9534205	9535537
1	17224789	17226219
1	311400	312994
4	9554450	9556275
5	26539421	26541271
4	1412482	1414317
4	14711056	14711765
1	24795310	24796087
5	8151649	8153143
5	15501150	15503063
1	5648655	5649554
4	12686097	12688220
5	21617946	21619256
3	20301991	20302851
5	3707749	3709880
1	27308524	27309901
1	13545869	13547359
4	14017310	14020295
2	14413851	14414767
4	16829366	16831399
1	26549499	26550690
4	17775612	17777575
4	17524221	17525230
2	9293269	9295186
4	9385155	9387531
3	1727414	1728098
3	7653071	7654754
3	9049394	9051206
2	14833656	14834833
5	2949225	2950576
5	1952418	1954720
2	1024265	1025692
3	22895045	22897245
1	7293610	7294813
1	9425360	9426727
4	10308052	10309809
1	3670402	3671185
1	1042624	1043893
2	19302982	19304264
5	22594644	22595769
1	28207199	28208691
3	5534974	5536333
1	1035263	1037628
1	10551787	10553208
5	3987769	3989931
5	4218743	4219835
5	23068185	23070052
3	4408913	4410114
1	27647996	27648576
5	23255173	23256667
5	25119629	25122067
2	15838644	15839244
5	2608510	2610198
1	29394350	29396099
5	8037865	8039932
3	20679802	20680933
4	7085940	7086843
4	12579429	12581074
2	13328792	13330254
2	1890646	1891851
1	1330155	1331465
1	24647184	24648533
1	57549	58989
1	17960023	17961781
2	17446701	17448076
5	24217110	24219000
3	9143805	9145653
4	17584101	17586215
1	27296697	27298873
2	8954027	8955786
3	18665256	18667008
1	596261	598465
2	3526073	3527662
2	15473608	15475040
2	19599556	19602089
4	8243022	8245236
4	8039225	8041374
3	18867976	18869098
3	1218026	1219860
3	9480842	9482110
3	4141220	4142620
5	2944479	2946883
2	17297967	17298674
3	2206351	2207999
1	16933263	16935364
2	9426886	9428059
2	16128197	16129137
2	16152347	16153660
2	11368547	11370223
3	21426097	21427672
4	8239037	8240497
5	947223	948143
2	6859671	6860567
4	14323798	14325377
2	2087229	2088229
5	6233441	6234270
4	14871313	14872295
2	7047209	7048424
1	1682092	1683608
5	4677793	4679087
2	15862781	15864956
5	19149987	19150987
1	9421056	9422968
4	315956	317343
1	16775242	16777376
5	9318212	9319725
2	9844020	9846207
1	28418188	28419643
5	16041319	16044492
3	6031401	6033581
3	18427861	18429010
5	14946953	14948848
5	1785870	1787376
1	15607086	15607994
3	637745	639066
1	27975222	27975740
1	22103103	22105330
5	97808	99384
5	22090504	22091931
3	11860673	11861777
2	19493058	19494596
2	11550881	11552172
3	17287949	17290024
1	30334548	30337049
4	8482939	8485053
1	17132629	17133804
4	14167464	14168994
4	14452650	14453933
1	27946032	27947502
4	14447388	14448616
2	7513061	7514136
1	23936954	23938185
2	10399527	10400571
5	8863331	8864750
4	12358704	12359657
4	15236897	15238464
3	16110165	16111317
5	26803248	26804029
1	3718729	3719706
1	24024978	24026529
3	19473349	19474227
5	12657635	12658786
3	2176556	2177541
5	21097900	21098911
4	385113	386827
4	5307076	5308997
1	7192060	7193020
1	21621365	21622535
4	12390186	12391888
4	13448659	13450153
5	14109559	14110575
3	7275651	7276778
3	1514161	1515441
3	19037222	19038705
5	21522543	21523944
5	25106674	25107918
2	15184199	15185505
4	18398523	18399412
1	6409756	6411029
4	7544460	7545341
1	12144353	12145940
5	25257383	25258588
1	2104903	2106500
1	8410006	8411144
2	14003195	14004551
3	22110327	22111587
3	9003491	9004972
5	4081164	4082525
1	18940506	18941894
1	13334790	13335768
1	29525384	29526319
4	14879187	14880427
5	19338498	19343226
2	12186308	12188459
5	8496264	8497969
4	17174093	17175850
3	3951209	3952336
1	4528690	4530293
4	11518023	11519786
3	22799347	22801062
1	22639623	22640998
3	21698351	21699988
5	26530289	26531127
5	7565448	7566923
1	5073143	5074592
3	5844473	5845139
4	13626467	13628863
1	19799105	19800302
1	4176725	4177677
1	18559098	18560382
5	26776797	26778023
3	9333735	9334645
5	22388725	22390230
1	22028811	22030392
3	19039869	19040870
5	4253445	4255125
4	7434212	7435514
1	25401603	25402562
2	14816777	14818281
5	4142874	4144431
2	16601670	16603317
2	14476226	14477379
1	3759995	3761246
1	4491347	4492603
5	5639116	5640498
3	22710334	22711981
5	7616259	7620239
3	270428	272464
3	20863400	20864559
5	2077664	2078805
4	1032582	1033454
5	18482154	18483048
5	25730843	25733297
3	4462955	4463649
5	26462702	26463818
1	23246035	23246869
1	28292075	28292775
3	9409226	9410602
5	18398665	18400482
3	5006562	5007631
5	24807091	24809055
5	4450149	4450897
4	7318761	7319676
5	4084167	4085601
5	21598858	21599888
3	20384026	20384640
4	10115237	10116581
3	8410423	8411689
3	16892785	16893795
2	17599018	17601430
2	6712804	6713710
3	7350389	7351561
1	204956	206021
3	12585527	12586790
1	5548537	5549282
2	7316769	7318762
5	19582489	19584778
4	17955229	17957761
4	15819380	15820842
4	2735166	2737367
2	2974452	2975894
5	19932094	19933338
5	2183640	2185568
1	9023386	9024226
3	17797017	17799220
1	24853178	24854171
2	18537270	18538064
3	3623832	3627259
5	24246548	24247891
1	8676440	8677225
1	22115550	22116759
5	19271667	19272732
4	16044883	16046862
1	24149248	24150243
4	17167484	17169507
2	17034812	17036223
4	6454017	6454926
5	22889185	22890141
2	9812867	9813755
5	26625129	26626583
5	4073380	4074696
5	18145309	18146723
5	23806434	23808145
3	5426961	5427469
1	12064596	12065923
5	21264203	21264958
1	3878788	3880385
3	6154199	6155340
2	16934612	16935640
5	2970605	2971491
2	13832803	13833385
3	19173822	19174640
1	16792516	16793135
1	26069434	26070773
5	23829288	23830653
1	6503356	6504578
5	1004970	1006760
3	126155	126975
3	755318	756162
2	18591587	18592518
4	17593545	17594594
2	16687954	16689922
2	16256558	16261939
2	16520719	16521521
3	17311693	17313330
2	15987878	15988772
4	6997678	6998936
2	12689320	12690391
5	19008377	19009414
3	7014723	7016415
1	19470210	19470934
3	5267351	5268319
1	9298568	9299678
3	229127	230623
5	9949244	9951080
2	1116869	1118642
4	2675127	2675957
1	23865533	23866780
5	3679877	3680793
1	6682576	6683743
2	19266896	19268325
4	11128934	11129969
4	9699213	9700285
3	4093931	4095037
4	17082691	17084231
1	26789423	26790147
5	9004388	9005507
4	8128828	8129624
1	4716642	4718159
3	20547811	20548543
5	5136299	5137680
3	18917965	18918596
1	30370555	30371724
2	8630080	8630587
2	9592072	9594143
3	7065026	7066307
3	19023436	19024272
1	25429804	25430916
5	14861702	14863575
5	3882238	3883082
2	7918388	7919211
5	8986960	8987647
3	20227449	20229217
5	3914328	3915060
2	19624215	19624846
4	532072	533210
5	26948274	26949082
5	2394012	2396032
1	21873970	21874959
3	7832555	7834184
2	10940975	10942457
1	22381088	22382725
3	2758804	2760102
4	1389917	1390921
5	23690417	23691434
3	6267056	6268607
1	3722820	3723895
3	1928884	1929588
1	26093115	26094647
3	2860016	2861468
2	18145595	18147453
5	6616466	6616995
1	6940070	6940602
1	27192764	27193777
5	26031297	26033741
3	2174965	2175751
3	6692375	6693357
4	14333585	14335257
3	23185478	23186798
2	14901024	14902478
4	7558730	7559802
5	26912922	26913806
5	5224112	5225104
2	1050759	1051756
3	4585694	4586609
3	19709983	19710856
1	9553075	9554314
1	29918244	29919699
3	10514631	10515139
1	17538994	17539553
4	13776225	13777295
1	24927545	24928827
2	8925926	8927171
5	4580390	4581645
3	9503238	9504186
5	25435041	25435590
5	19579545	19580443
2	17507545	17508326
3	1762763	1763910
4	11400864	11401818
5	24515475	24516622
5	2352629	2353467
4	7276318	7277612
1	19913379	19914730
1	7765941	7766479
1	24930033	24932889
2	14536125	14537365
3	2822038	2822709
3	20818626	20819503
5	7495656	7496779
4	7281227	7282063
2	10344228	10345297
1	28910628	28911299
2	12703549	12704224
5	1212656	1214220
3	17526363	17528518
5	25342306	25342904
5	26722800	26724785
3	3875423	3876440
1	4207922	4209086
3	7805658	7808042
2	18842678	18843286
4	16458036	16459350
1	4226979	4228471
2	540039	540557
4	9814066	9815091
1	27357856	27358663
3	6881121	6882290
1	24778272	24779002
2	1418495	1419278
1	6322997	6324304
5	703434	705426
4	7957729	7959073
3	7956760	7957709
4	7349944	7353099
2	11380582	11382529
1	8939006	8940304
3	22691812	22692618
1	7377091	7378324
3	611462	612454
2	17648107	17648682
3	844294	844895
5	23374094	23375436
1	27538445	27539957
2	11226723	11228027
3	8057590	8058799
1	25012219	25013864
1	18492477	18493305
5	26572297	26573201
4	10495372	10496801
4	13871258	13871954
3	3936308	3939105
2	15743811	15744642
5	14652785	14654211
5	1555307	1557978
2	10662279	10662940
5	14287254	14288451
2	8841933	8847469
2	15238113	15238862
2	7073080	7073515
1	7384653	7386019
5	16026162	16026865
1	20137735	20138233
3	7633508	7633982
2	14729542	14730884
5	17130600	17131366
5	16906394	16908125
3	11108634	11109729
1	7934190	7934715
5	3157917	3158444
5	8901706	8902429
1	27976553	27977171
3	5527667	5530102
1	1469683	1470722
2	16273852	16275656
3	6180832	6181727
5	24587337	24587769
1	18566434	18568077
1	27289945	27290795
1	20302766	20303784
5	18894450	18895544
4	16254700	16255800
5	26671400	26672030
4	12872349	12873604
1	24848441	24849119
2	15445470	15446245
2	15063146	15065961
2	8791664	8793452
1	23744339	23745441
3	2552512	2553055
2	8039876	8040853
1	30180848	30181895
2	10910472	10911318
4	10993379	10994482
3	6412078	6413090
5	9390187	9391789
5	26430285	26430780
1	29902102	29904155
5	26609326	26610254
5	8156272	8158395
1	7967732	7968546
3	6760391	6760957
1	16416371	16417889
1	29871539	29872701
1	25524812	25525689
3	5539830	5540905
1	30293569	30294299
5	1664135	1664960
4	12091385	12092176
5	9234754	9236149
5	8646880	8647707
1	13339712	13340476
5	4820850	4821613
1	16411650	16412847
3	18706207	18707231
1	29541294	29542034
1	9248938	9249907
5	8143839	8145207
1	6955386	6956983
1	482415	483020
5	9422853	9423599
3	8553928	8554811
1	18025102	18026170
1	10163198	10164339
5	8903401	8904304
1	23540879	23542371
4	18466571	18467350
3	10232263	10233103
1	28673286	28674072
1	22473209	22474167
3	3843098	3844463
5	21509051	21510855
1	6450672	6451085
2	10803952	10804488
5	17312560	17313373
1	24437078	24438486
4	8124508	8125298
4	17970537	17971263
4	9449186	9450614
2	15650288	15650904
4	8422073	8423477
1	29283717	29284587
4	17257687	17259010
1	4845403	4845831
2	11962475	11963262
4	13984750	13986965
5	1035968	1036859
1	26182425	26183233
2	18955435	18956785
1	12402236	12403577
2	15925107	15925932
1	3048949	3049745
2	15290202	15291250
3	22480213	22481032
4	16048541	16049468
2	15263071	15263582
3	22721032	22722360
2	11496465	11497590
4	10581746	10582589
3	20256874	20257839
5	17806481	17807364
4	17565785	17566836
3	2209313	2210876
4	17821795	17822537
5	3845114	3845745
5	8140928	8142259
1	10844426	10845064
3	8214521	8215475
2	19109676	19110209
5	7676860	7678953
1	5020328	5020658
1	27686932	27687987
1	21998614	21999459
4	10169516	10169832
1	4810491	4811190
5	17264812	17265599
3	7363675	7365038
4	9456125	9457532
2	882941	884142
3	4767029	4769564
3	3313908	3314992
4	6794972	6795854
5	6842375	6842741
3	17011163	17011662
2	10022227	10022814
2	16387334	16388166
1	26535285	26536678
1	17233624	17238666
3	15091637	15092527
5	23272324	23273401
4	5570905	5571671
5	16942762	16943618
2	10757340	10757759
1	27464440	27466261
4	11969262	11971099
4	13934280	13935416
1	11552673	11554195
3	20278837	20279785
2	280624	282022
5	835051	836185
5	503366	505083
1	5857406	5858114
1	3017119	3018220
2	1267534	1268608
1	3593959	3595143
3	3512475	3513062
5	22721552	22722188
1	28008494	28009228
5	16119299	16119907
1	29890465	29891307
5	2560439	2560887
2	5775895	5776304
2	14115081	14116093
1	7826588	7827197
1	2407492	2409849
1	17525336	17526074
4	5465901	5466783
1	24204800	24205825
2	14614756	14615560
2	7762256	7763000
3	23420438	23422057
1	28382994	28383746
2	12478077	12479056
4	15221606	15222737
1	7744163	7744839
4	10684022	10684799
2	5035972	5036715
5	4826744	4827781
1	24232965	24233393
5	13659813	13661037
3	19716029	19717116
1	20764080	20765425
2	10072267	10072769
3	20196399	20196971
1	23633264	23633830
1	1973985	1974410
2	15568835	15569913
5	17667524	17668345
4	12054346	12055368
5	25031575	25032213
1	8402246	8403514
3	16695973	16697276
5	7110146	7111353
3	847762	848230
1	3086303	3087596
3	8063004	8064489
3	5567377	5568317
4	13151436	13152449
1	28603174	28603849
4	14573398	14574588
2	8487831	8489000
3	4798329	4799398
2	11365080	11365625
3	765477	767150
3	1698004	1698718
5	4875154	4875829
1	5362022	5362474
1	6644143	6645113
5	19638304	19639563
3	6393966	6394509
4	18097066	18098103
2	4145477	4146315
2	10004752	10005935
1	2232083	2233158
4	14889282	14889769
3	5002087	5003156
5	26087592	26088109
1	1304901	1305365
1	967738	968429
2	5796496	5797555
1	20698570	20699651
5	24855979	24856934
3	18862119	18863141
1	26614854	26615727
3	20014715	20014962
1	25642847	25643405
5	22474152	22474896
5	16468397	16469474
1	23993572	23994460
3	22125341	22126624
4	1258461	1259495
3	10445800	10446373
3	17175875	17176533
5	26490831	26491450
5	17309855	17310291
5	22121476	22121817
1	3187678	3188073
4	9460008	9460410
3	18628230	18628927
5	17722540	17723078
3	22633170	22633806
1	26447480	26448141
5	2332423	2333108
3	3745189	3746616
4	8837438	8838270
1	6688353	6690231
3	10771643	10772540
2	12042394	12042977
5	12680165	12682308
1	30026314	30027624
1	17292346	17292954
2	12269290	12270863
3	4226593	4227285
5	17810370	17811340
4	1185744	1186423
5	22023912	22024483
5	17720881	17721415
3	19399290	19399958
3	8573363	8574261
1	23654363	23655216
5	14586170	14587459
4	6903365	6903965
5	16591255	16592224
2	14806480	14807741
4	9963258	9964184
3	20987413	20988337
3	10611151	10611970
3	6710751	6712008
2	4808193	4808813
3	16057997	16060387
1	27280916	27281476
5	7258783	7259274
5	22158384	22159188
2	1509114	1510447
5	10131308	10132578
5	26034664	26035321
1	2025526	2026121
5	2390733	2391147
2	2969132	2971371
4	13320710	13322130
1	782954	783452
2	8729867	8730418
1	12138925	12140487
1	4108619	4108972
5	550750	552809
1	25347531	25348531
5	2906828	2907295
3	22394007	22394872
3	5597062	5597751
4	9128891	9129694
1	6679495	6680087
1	7126138	7126618
1	2442562	2442883
2	16930691	16932075
2	15005094	15005888
1	15622419	15623123
4	12387722	12388704
5	2657210	2657561
5	26746720	26747080
5	3277419	3278374
1	5430395	5430899
2	13732210	13732534
3	22231960	22234805
2	16751753	16752378
5	12564987	12565887
5	18305046	18305642
1	5508518	5508942
1	5317970	5319007
5	26128699	26129369
3	19348735	19349591
5	26322987	26324291
1	5045875	5046805
3	7047647	7048134
5	19299839	19300542
1	1021515	1022074
4	13480897	13481923
2	18748160	18749573
1	8723776	8724650
3	17710458	17710829
3	20650838	20651221
5	7839493	7840846
4	12497060	12498212
1	19334340	19335743
1	26439559	26440512
3	4057338	4059284
5	26389862	26390526
5	26143425	26143783
5	23648294	23648981
3	7031325	7031885
5	25328114	25328881
4	5799498	5800484
3	8761649	8762446
2	15119469	15120711
5	18803412	18803819
5	8203910	8204425
5	3550409	3551151
2	8266785	8268440
5	8199856	8200953
1	2032261	2033381
1	24527966	24529329
5	9703780	9704717
5	19252700	19254241
1	25840982	25841422
2	15578368	15578965
5	25483369	25483771
5	670541	671480
5	18010226	18010681
3	19417478	19418674
4	16789750	16790161
1	12535889	12537709
5	4488622	4490081
3	20601663	20601930
1	223893	224310
4	16712829	16714136
3	17148245	17149217
2	10397595	10398250
3	22929676	22929980
1	12189106	12190224
4	8306923	8307728
1	16131623	16132306
5	324414	325542
1	7300350	7301548
3	4772334	4772877
4	6447265	6448230
5	2244676	2245071
5	21800062	21800609
4	7785748	7786185
3	3356793	3357555
3	5960397	5962293
1	23711445	23713196
3	18253054	18253554
3	6187230	6187513
4	9028182	9029326
1	22672631	22673755
5	4370843	4372195
5	17324851	17325731
2	421845	422463
4	15079394	15079840
5	24929214	24929557
1	23113968	23115311
3	21038463	21038932
3	3157531	3158139
5	7186006	7186739
4	560162	561735
5	18485350	18486366
2	6869461	6870109
5	4001916	4002913
1	30329268	30329646
4	8841487	8841830
3	5563455	5564413
4	18312129	18312894
3	312599	313764
4	13830115	13832747
1	17166636	17167940
3	9404062	9405101
3	4467155	4467591
1	9389398	9389835
4	1004164	1005136
2	9345553	9346230
2	16187871	16188730
1	1926716	1927392
1	25002767	25003140
2	12956746	12957100
1	87870	88156
2	13400181	13401576
2	13575907	13576519
1	8240143	8240725
1	16528394	16531196
1	28504098	28504703
3	6043442	6044061
3	4444803	4445607
1	23837020	23837675
2	18680200	18680792
1	8348942	8349841
3	18375365	18375884
1	3377905	3378648
1	1597401	1597781
3	20268374	20268796
1	16758121	16758567
3	15081903	15082666
4	16235336	16236617
1	8143916	8144655
5	10476159	10476896
5	14025876	14026802
1	28174611	28175203
5	24264483	24266428
3	2393196	2394719
2	19679081	19680894
1	26559564	26559962
5	24461094	24462545
1	20531341	20532011
1	6106344	6108918
1	17918465	17919030
5	100100	101498
3	22349623	22350205
1	19471808	19472593
5	894777	895267
2	14676715	14677293
1	8177724	8178081
1	26898566	26902045
4	9869071	9869666
2	10696367	10696992
5	16748001	16749725
4	14259228	14259978
1	3157608	3158818
5	7252460	7252743
2	9630240	9630992
5	18295549	18295916
5	19924336	19925062
3	20938678	20939763
5	13770680	13771853
1	29277220	29278511
2	16478075	16479651
2	12805817	12806178
1	23144449	23145217
3	3880296	3881381
2	19666051	19667142
5	16646386	16647018
1	6229848	6230216
5	25833076	25833984
2	17527196	17528307
4	14644091	14644506
2	11144304	11144877
5	17191757	17192262
3	377141	377423
3	21445595	21445908
2	19249188	19249807
5	19595639	19596887
1	29810426	29811182
5	18492055	18495767
3	7625991	7626637
4	11007591	11007921
5	7038124	7038570
1	18460310	18460539
4	5550353	5551272
3	1735011	1735587
2	7867926	7868190
4	2780491	2781560
5	3171508	3172388
3	20958467	20959393
3	4559919	4560729
2	988275	988690
1	26988672	26990203
2	19485930	19486371
1	472714	473075
2	7319921	7320495
3	5166344	5167375
1	1958993	1959504
4	6434230	6434552
1	27018042	27018812
5	18964072	18964915
2	15083378	15084316
2	14226788	14228026
1	28914677	28914894
1	2301592	2301975
4	11646547	11648540
4	1543638	1544388
2	11329783	11330954
3	1647424	1648394
2	15686814	15687744
2	19039274	19040262
2	6184329	6184980
1	29250714	29251689
1	1231776	1232982
3	17353759	17354397
5	1684422	1685550
3	1567542	1568636
1	28895691	28896525
4	7636714	7637655
5	25831827	25832473
1	5665474	5666766
3	4112507	4113711
1	25208601	25209102
4	6442404	6443412
1	30141919	30142436
3	1264743	1265646
3	3406205	3406685
4	2901296	2904085
1	29631982	29632763
4	935151	935947
3	21036943	21037309
4	16608505	16610060
5	5559440	5559654
1	28639837	28640911
5	23818705	23819197
4	2634004	2634986
4	14161600	14162352
1	5587215	5587538
5	26443299	26443722
2	8078366	8079201
4	658315	659236
2	19387005	19388129
5	22965561	22966306
1	3966031	3966805
3	18455624	18455889
1	13065515	13066659
5	25537086	25537862
5	5740374	5740899
5	7025887	7026542
5	2479641	2480034
1	6740303	6741993
5	1984955	1986180
3	3184486	3185339
3	18834343	18834785
2	7720225	7720460
1	477097	478199
2	2317108	2317934
2	14234205	14235271
4	14929611	14930455
1	30184880	30186612
3	4105631	4106154
2	11541602	11542477
2	10842931	10843591
1	17577807	17578111
1	19812341	19813128
3	2978496	2979420
5	20702536	20703401
1	20479217	20479715
2	11280209	11280745
5	26728110	26728667
5	15742661	15743575
2	15888591	15889256
2	15856515	15857430
5	9584235	9584840
4	11272296	11272983
4	18178552	18179206
5	19827553	19827896
2	19347413	19347936
3	8194686	8195000
5	13601671	13602387
5	21601901	21602478
2	19317571	19319096
3	288657	289578
1	29509703	29510038
2	8014702	8014902
2	17001971	17002335
5	989454	990184
4	14123350	14123834
3	2100455	2100914
2	11481372	11482043
1	9317644	9318054
2	16899069	16899488
5	620054	620959
4	9842811	9843646
2	2944694	2945456
2	12238979	12239194
1	19310233	19311064
2	19007172	19008997
1	10349378	10350248
4	10979671	10980652
4	14118177	14118395
1	21198313	21198910
2	7233823	7234701
5	6639822	6640247
5	9241637	9242565
1	5269172	5269772
1	27184348	27185677
2	17143295	17144654
5	2054553	2055720
1	23515846	23518607
3	2141279	2141484
4	16893017	16893874
4	10025916	10027273
1	23386392	23387388
5	3321784	3322491
2	18478924	18480101
4	16934444	16934777
1	21017526	21017822
5	24062671	24063070
1	19980319	19982127
1	27190170	27190582
3	21759609	21760002
4	8282945	8283424
2	19512017	19512582
3	18372652	18373111
3	18365993	18366396
5	25228879	25229805
4	12930406	12931217
1	9740700	9741168
1	19776007	19776690
1	20048630	20049897
5	13761936	13763900
3	1970418	1970689
5	8265316	8265622
2	11183780	11184808
1	480906	481517
5	4467265	4468401
4	9794472	9795368
2	17663597	17664108
5	1104763	1105362
2	806289	807675
1	20243009	20243659
2	5599454	5599903
4	18159387	18160118
5	25802610	25804032
2	15975412	15975788
5	9587319	9587820
1	22589292	22589675
4	6995727	6996458
5	18909827	18910849
1	22390493	22391097
5	17256528	17257519
5	15543304	15543796
1	23155174	23155396
4	7283219	7283685
3	22051088	22051406
4	901368	902102
1	13042738	13043606
5	19002079	19003787
5	24422710	24423490
4	7278534	7279331
4	7576722	7577121
1	3472094	3472590
3	3189943	3190925
3	21096937	21097324
5	18551854	18552577
5	19866243	19867154
5	8869440	8869845
5	13985292	13985620
1	4118632	4119080
5	3752364	3752670
3	22609462	22609850
3	14602370	14603300
2	18495426	18496094
3	18260047	18260958
3	9496335	9497048
2	15700425	15701255
3	15615198	15617281
2	10473491	10474233
5	19156845	19157163
2	8503196	8503934
5	15477286	15477969
3	3353	4109
5	24573714	24574382
4	2803020	2803501
3	20020625	20020920
3	2167624	2168896
2	15860658	15861299
3	10229726	10231369
4	14057661	14058618
5	21650270	21651259
1	20152178	20152671
3	13075533	13076355
3	16285700	16286738
4	18040228	18040861
2	10620588	10621318
4	12550443	12550958
4	9876710	9877301
3	10128200	10128562
2	17717602	17720252
3	4777741	4778123
2	18327315	18327578
2	17870048	17871464
1	1415531	1416238
3	18510217	18510808
3	1585231	1585990
1	20093431	20093713
3	17967543	17968622
2	14600280	14600489
2	14386052	14386430
2	17409497	17409800
3	2603548	2604449
1	23846343	23848115
4	14541646	14542430
5	8618487	8619556
1	13564751	13565393
5	19953701	19954697
1	19600563	19602042
2	9267873	9268435
4	13127357	13127727
2	1505059	1505835
1	20633235	20633969
2	8698136	8698641
1	27771581	27772042
4	6332223	6332586
2	18400846	18401283
2	19476344	19476618
4	10850495	10850782
5	1514388	1514726
5	17774863	17775268
2	8606367	8606925
3	15592914	15595418
5	24894352	24894568
4	16515519	16515742
1	4990058	4990863
1	25021197	25022232
1	19196374	19197155
2	16890733	16891226
1	20366408	20366890
4	10130623	10131805
2	8623935	8624566
1	10458008	10458891
5	24438129	24438678
1	3265929	3266217
5	21226820	21227642
1	28791925	28792705
5	14142284	14144292
2	18307999	18308270
3	18015963	18016475
1	3465834	3466494
1	18317530	18319025
2	6945464	6945756
3	1691332	1691795
1	8074582	8074954
1	1642015	1642294
5	14193	14585
4	7220069	7221205
2	497978	498460
4	12029928	12030478
4	6977324	6977720
4	10005	10439
1	29970754	29971165
5	15966190	15966795
1	21641216	21641792
4	15034168	15034540
5	25187294	25187967
2	18266868	18267546
4	13121215	13121591
3	20059668	20060733
5	4166610	4167073
3	943660	943933
5	6235372	6235891
5	16081512	16081775
3	16665689	16666945
3	7591696	7592282
1	8195696	8198096
2	7598163	7600221
1	19655972	19656663
2	12523366	12523791
5	2069261	2070298
3	2850949	2851255
1	18109581	18110305
1	17065439	17065710
4	8949639	8950263
1	20006725	20006906
4	13620029	13621153
3	7306079	7306300
5	20945765	20946092
4	2273494	2273954
4	2323338	2323685
1	21472889	21474553
4	18203398	18203738
1	4064991	4066488
2	16892026	16892938
3	22493334	22493917
2	12773943	12774286
4	10372730	10373071
2	8928440	8929603
3	16211089	16212405
1	29782279	29782840
1	4847172	4847962
1	7101685	7102798
2	11094860	11095458
4	15109741	15110105
5	17773629	17773944
1	28672035	28672468
2	17866774	17867604
2	14342601	14343620
2	16436091	16436768
1	29004407	29005141
1	5366142	5366508
2	4303764	4304013
1	2294659	2295166
3	21732646	21732961
2	18518760	18519483
5	18465381	18465988
4	8913796	8914314
3	6051794	6052514
3	4892411	4893259
4	18053691	18054889
2	15789115	15789918
5	20910316	20911021
5	10150752	10151065
3	16420969	16421316
2	10759606	10760887
1	3671938	3672541
1	29320815	29320988
4	11477847	11478701
1	303576	304103
4	17674205	17674596
1	13047543	13048010
5	16590042	16590518
1	18036002	18036323
3	7225893	7226332
3	16173569	16174177
5	5622107	5622490
1	19463825	19464417
3	8550188	8550682
2	13631304	13631779
1	4384626	4385357
1	21241684	21242000
4	11248050	11249000
1	3056563	3056910
1	10472679	10473225
4	2856561	2857429
2	15332170	15332463
1	7932924	7933451
2	17836877	17837148
1	7988403	7989181
2	16900444	16900934
1	17378688	17379084
3	21281955	21282390
5	26339011	26339728
4	324942	325835
5	20156057	20156361
1	6103527	6104477
3	19255048	19255709
2	8779768	8780472
2	4924147	4924381
5	10282336	10282634
1	86648	87237
5	25913016	25913850
5	1562566	1562911
2	11139062	11139476
1	11667457	11668607
2	8116487	8116884
2	7600949	7603054
2	4420985	4421888
3	5926036	5926967
1	20089506	20090899
5	2169835	2170416
3	16413956	16415229
3	22163082	22163603
5	26743456	26744670
1	11589335	11589678
1	29290330	29290607
4	15681030	15681421
5	2422811	2423445
2	10816640	10817397
2	17552679	17552916
3	7387416	7388657
1	29557127	29558452
4	12693743	12694529
2	10361113	10361570
4	11318454	11319751
5	23024972	23025736
5	21336563	21336894
3	18481264	18481606
4	11185613	11185945
3	9191704	9193823
1	19489191	19489413
4	12966064	12966361
3	8842364	8842999
4	2059293	2060401
1	2538718	2539071
1	22741723	22741961
5	4792117	4795729
3	1382363	1383034
4	9482860	9489564
5	287484	287946
1	25526640	25527412
5	8273547	8275863
3	254193	255147
5	880434	881148
4	299186	300064
1	26728080	26728589
1	21707421	21707878
1	20151067	20151507
5	9460419	9460656
4	7431232	7432011
1	12400431	12400933
3	15847925	15848715
1	3125867	3126914
5	17154742	17155547
5	15998287	15998679
1	2190152	2190601
4	9568985	9570129
3	6445213	6445767
5	18604140	18604586
1	16501594	16502472
4	7645814	7646607
4	10665300	10666266
1	25749171	25749641
4	11997480	11998610
5	19174727	19175614
5	23672450	23673183
4	13022058	13022434
2	12242003	12242416
4	2409589	2410445
1	28428818	28429389
5	2563601	2564257
1	19109820	19111806
3	3275022	3275476
3	18220596	18221550
3	5136556	5137180
5	6143544	6143982
3	3479991	3480381
5	21972559	21972827
1	23599772	23600402
4	5861988	5863139
2	11193810	11194261
5	21479580	21479895
2	15011025	15011350
2	17531538	17532584
4	7955048	7955321
4	15331028	15332305
1	22275518	22276277

## Sheet: k4me3_day4to7_increased
3	10694137	10696093
4	13653335	13656271
5	23346683	23349405
3	21289128	21293340
2	13036786	13039876
2	6507400	6509053
3	17907520	17910718
4	8875568	8879576
1	26471815	26474923
1	7493162	7495697
3	2158463	2160960
4	16348039	16351703
4	16642655	16644896
4	16701545	16703386
1	4356163	4358478
2	10829949	10831756
5	15320222	15322368
1	28390310	28391862
1	26122014	26123387
5	20012887	20016884
5	22667291	22669272
1	23128720	23131644
1	29913190	29916676
4	6406406	6409555
2	758709	761113
3	5357239	5360489
1	16467822	16470082
5	25333478	25335609
1	22799112	22801214
1	30150788	30152584
5	24081923	24083626
5	24764033	24765514
1	5517903	5519642
1	15976692	15978560
5	6833653	6837375
5	1238911	1240281
3	8660339	8663167
1	30215712	30219901
1	22698186	22702197
5	20051801	20053204
1	6975227	6976617
3	15986591	15989041
3	19265265	19267683
4	12488116	12489867
1	20196525	20200234
5	3685739	3689195
5	23585146	23587465
1	23360774	23362689
2	14849314	14851122
1	29517132	29519315
4	17631306	17633103
5	7736911	7739325
1	7042068	7044750
1	6306196	6308370
2	1682530	1684349
5	26124769	26126492
3	17493482	17495245
4	16635414	16638726
1	23577303	23578486
4	2349966	2352208
4	1557619	1559551
5	7733815	7735913
1	8432075	8433515
1	19453944	19455511
1	10291291	10294887
3	22602695	22604961
1	5262660	5265349
1	29620987	29626032
1	26323237	26324848
4	15273611	15275409
1	29330490	29334801
5	21910495	21911837
1	25047916	25049615
3	11191403	11193007
1	6292200	6295218
3	21948089	21951413
3	20627163	20629234
5	6225638	6228663
4	10587886	10590637
2	16155377	16158732
3	3249347	3250819
1	25493113	25494566
1	28740718	28742039
1	17031216	17032255
3	384764	386644
5	6466054	6468798
3	5212908	5216981
3	11033726	11035632
2	14539433	14541537
3	21397488	21398668
5	22038251	22039532
1	27706401	27707504
2	6758439	6760167
5	25284903	25287009
4	16604628	16607033
4	10073883	10077623
5	5175997	5177885
2	13004502	13005713
2	18020679	18022678
3	6556623	6558017
5	8657440	8659470
1	25042191	25044171
5	9943050	9945026
3	9604708	9607317
3	5234435	5235961
1	5389787	5391337
2	14841060	14844222
4	12419238	12422825
4	8883772	8885831
1	5290745	5292414
5	10796908	10798278
3	9722520	9723844
1	8164772	8165811
1	26479732	26481573
4	8035466	8038221
1	1164209	1167108
1	11969399	11972655
1	21936337	21937496
5	18834783	18836814
4	17492459	17494310
3	9570508	9571988
4	17504388	17508127
1	19991595	19993569
1	2238059	2239960
4	15676153	15677899
2	8735684	8737801
3	5171393	5173043
3	5337445	5338451
5	24772296	24773973
3	21076311	21080413
1	12180584	12182399
2	10328446	10329961
3	88182	89510
1	635239	636773
5	5205831	5207694
2	12674719	12676314
3	6536772	6538540
1	26161709	26163550
5	8073098	8074323
5	23517246	23518551
3	2944940	2947388
2	10042475	10043679
1	11532502	11533987
5	15551064	15556328
1	2047455	2049341
3	3707196	3708879
2	17611730	17613698
1	21538558	21539735
1	11486596	11487165
4	2075858	2077986
5	8188448	8189622
1	28645280	28646742
3	6874959	6877312
1	28437654	28439271
2	1039001	1040339
2	7845857	7847032
4	11150094	11151783
3	10434745	10436695
2	1679108	1680310
1	2390920	2392547
5	2060911	2062075
1	26152283	26154069
5	18697421	18698871
1	28216932	28220021
1	3646986	3649101
3	2717418	2718848
4	8099059	8102870
2	1989224	1990333
4	8716624	8717861
1	26450242	26451735
2	15044006	15045571
4	12850253	12853945
3	6934665	6936865
5	26136060	26137313
1	11767437	11769806
4	11172525	11174316
5	8405643	8406326
1	2033906	2037174
3	22745438	22746842
2	7235622	7238425
1	4794523	4795775
5	16729806	16732041
4	12869850	12871159
2	14048432	14051248
2	9217963	9220393
3	16734771	16736117
2	16877031	16878650
3	6553874	6555316
5	7006085	7007252
4	17998746	18002139
4	7521256	7522476
1	29715263	29716240
1	8117178	8119716
5	21945512	21947641
1	10946908	10949471
5	309508	311568
3	16818418	16819380
5	16688360	16690132
5	425213	427049
4	13826497	13829148
3	3922372	3925318
5	8545905	8547943
2	7945944	7947339
5	5690814	5693124
4	9739705	9740902
5	23167902	23169666
4	446257	449045
3	8207862	8211925
5	8013294	8016952
4	9494428	9497339
5	4270655	4274235
2	16571676	16573776
1	13868733	13869872
1	8006210	8007237
3	4510702	4514377
3	14344108	14346882
1	23575313	23576376
3	508650	511417
4	18406388	18408661
1	17179227	17180325
3	17724437	17725749
3	19227875	19229278
3	11890762	11891890
3	5619090	5621050
2	10444748	10446365
5	4937629	4939053
5	21723761	21724704
5	20718889	20720411
1	26654536	26656444
4	16780352	16781794
2	13019235	13020463
5	16034484	16035368
1	4542209	4543898
1	22869699	22871334
5	26010325	26013665
1	6351984	6353782
3	1775910	1776753
2	10281769	10283291
2	18323562	18325578
2	13658984	13661290
1	4713521	4715108
5	3284602	3286599
5	19716391	19718498
1	3322341	3323557
1	21043195	21044638
4	13859714	13860759
3	17438208	17441505
5	19616068	19617557
1	739453	741323
1	25657819	25659357
2	6761401	6762755
5	14234034	14235376
3	3385458	3386466
1	20723277	20724304
5	10862983	10864925
1	9410166	9411427
3	2700713	2703602
3	7702398	7705040
3	6273693	6277141
3	22605332	22607633
3	23353579	23355257
1	6780893	6782238
2	7255665	7256997
2	9328675	9329754
1	18581718	18585141
1	10052184	10053273
3	12448909	12451438
1	10974451	10975759
1	26452616	26454472
1	3325793	3327491
2	9006484	9008542
4	9542680	9545165
5	5579218	5581394
3	4921631	4923478
5	4832794	4834478
1	7246638	7248354
2	7682808	7685570
4	15987297	15991617
4	8719106	8720680
2	13201411	13202784
1	20860428	20861875
4	7152420	7153582
3	15660644	15661834
1	6712985	6714534
2	16507646	16511380
4	10598399	10599205
5	5649020	5650368
3	15983166	15985326
4	18118093	18119076
3	20849798	20851817
1	23500672	23502521
1	10218793	10219993
5	24137046	24139293
1	8709956	8711100
1	23428618	23429643
1	29908023	29909389
1	2640350	2642926
2	1822874	1824666
2	6947050	6948492
4	15505639	15507487
1	19783297	19785010
4	15612918	15614466
4	7683731	7687118
4	17346613	17348157
2	11977987	11979859
3	1061462	1063197
5	2685681	2687480
5	14064238	14067534
2	14309512	14310384
5	23279667	23281267
3	22216687	22219536
2	15354032	15355345
5	17465615	17467426
1	236764	237935
2	6876003	6877332
1	27218843	27221198
5	1455928	1458946
1	3287817	3289945
3	8038020	8040050
1	18933136	18936316
2	16844695	16846125
5	23004179	23007677
4	14316518	14318756
4	17833817	17835110
1	18411501	18412889
1	20430573	20432006
1	20802558	20804654
2	5539436	5541300
1	11538986	11539900
1	22179263	22181021
4	18579143	18580560
1	17185452	17186551
3	22925681	22926339
3	17336391	17337772
2	8911950	8913722
1	6801652	6802855
3	17400065	17401967
5	25253475	25255837
5	25628468	25629626
5	8621898	8623079
1	3832482	3834019
1	2873417	2874409
1	28556600	28557628
1	28327642	28329380
4	10779000	10780730
5	8668100	8670078
1	29430167	29431682
2	8531766	8533640
4	8867502	8870716
2	11601654	11602935
3	6675210	6676402
5	7116670	7117401
4	1511738	1513860
1	21441616	21443148
4	5778558	5779427
2	10154731	10155659
1	24096613	24099036
1	26616358	26617116
1	4915417	4917205
2	1333246	1334405
3	20811526	20813215
3	18762583	18764044
3	9594314	9598558
5	25784162	25785552
4	5729207	5730477
4	15096872	15099421
4	8852736	8854484
5	26057722	26059196
1	11462713	11463996
1	30241531	30244882
4	17643081	17645111
2	1147966	1150441
3	22051851	22055022
4	16943359	16946771
1	4806460	4807606
1	17074701	17076569
2	17395094	17398565
2	12631615	12632406
1	2011947	2013853
3	3493055	3494828
2	5925058	5926994
3	20709337	20710419
1	4458975	4460664
2	15423524	15425213
5	19541110	19542579
2	1860493	1862269
2	13436380	13437663
1	16871569	16872966
3	3412704	3413908
4	18164411	18165951
4	1292430	1293933
1	2867287	2868515
1	5124746	5126074
1	24965383	24967586
1	28715079	28716494
2	18733502	18734198
3	17197870	17199436
4	2671957	2673418
4	14626592	14627919
5	14978556	14980225
4	10477192	10479640
1	2852356	2853167
3	4821464	4822941
3	4972683	4974520
5	5355253	5358777
5	16227806	16228658
3	11130856	11132106
1	25373721	25375128
5	6264211	6265418
1	30135193	30136731
1	27347093	27350644
2	9778749	9780215
3	6722979	6724259
2	12903868	12905536
3	19083895	19085259
2	9805539	9807287
1	29605354	29606988
2	11270055	11271518
1	9877390	9879477
2	17568907	17569528
3	3678876	3679831
4	314265	315227
1	10722146	10723115
5	3206282	3207276
5	24102785	24104264
1	25709227	25710936
1	27264637	27265852
3	1038819	1039508
3	19456662	19459328
1	8422914	8425304
3	391278	392589
2	12322670	12323823
2	14522024	14523717
2	6797415	6798776
2	13854623	13856291
1	28441558	28442373
3	7667155	7668521
2	15150732	15151513
4	8538693	8540527
4	9388671	9390879
2	10933382	10934710
2	12275697	12277165
5	24639058	24640732
4	2452745	2454064
1	5522674	5527073
3	9578486	9580122
2	16213246	16215595
1	2712708	2714373
5	15878549	15880141
5	23957493	23958919
1	23234670	23236602
4	12105626	12107374
2	16858219	16860727
2	19644220	19644964
4	17853176	17854363
3	17228560	17229860
5	21110292	21112672
4	2030013	2031427
1	29457458	29459162
3	9573630	9575236
4	12061352	12063002
4	12909471	12911318
4	694482	696314
5	8778329	8779910
1	22829852	22831683
5	121841	122662
3	4957894	4959448
1	17265898	17266716
2	15598258	15600033
5	20034766	20036351
3	9375209	9375762
5	1279570	1280689
2	18809509	18811103
1	24028897	24030484
5	6826485	6827556
4	8908793	8910886
4	793228	794633
5	4149838	4151271
2	9786248	9787914
1	5179715	5181523
1	19985201	19986049
1	19924725	19925735
4	825260	827897
1	21624696	21626444
1	28940258	28943803
1	3888613	3890336
5	20189987	20191398
5	24553733	24555162
1	1744642	1745827
1	10898199	10899424
2	18644459	18646431
5	1923875	1925346
5	20207512	20208730
3	17891112	17892124
3	22913739	22915542
3	4761061	4762325
1	11375502	11377964
3	18223824	18225092
4	13307501	13308863
2	15723628	15724991
1	30236162	30237924
5	214546	216718
1	21253697	21257163
5	24766493	24767643
2	6533989	6535086
1	5580379	5582102
5	15377373	15378592
2	13119083	13121010
5	1216180	1217209
4	13297863	13299444
3	995109	996410
3	21826003	21827796
3	9708342	9710304
5	2167157	2169004
1	4144754	4145957
2	15830934	15833087
2	19209830	19210977
2	11860362	11861398
1	4153613	4155310
2	10574337	10576710
3	8870941	8872313
5	19549715	19550772
2	17849847	17851353
1	19831433	19832698
1	30247102	30249363
1	20356568	20357842
5	2938160	2939449
2	12897051	12897721
3	23318346	23319491
1	4650664	4651506
5	3099191	3100340
4	7655598	7658419
5	1089655	1091660
3	2555477	2557137
1	24135029	24136158
4	11736640	11737281
1	900946	902801
5	15278459	15279389
4	13171843	13172933
5	16738162	16739469
5	4555789	4558422
2	1006409	1007147
4	1439949	1441364
1	24057457	24058452
1	25896812	25898080
1	27437702	27440302
4	15861996	15862739
5	21216814	21218016
1	22824330	22825703
3	17532547	17533451
5	18228836	18230482
4	8005072	8007649
3	4517531	4520819
1	557309	558778
5	1157788	1158685
3	17632791	17633775
5	6135099	6136935
1	30402978	30404790
2	1711656	1712745
2	15417813	15419174
1	15973117	15974467
1	8168494	8169208
4	2466226	2467343
5	26716909	26718139
3	20178066	20179160
5	20436531	20437589
3	2011761	2013508
3	21887346	21890576
2	16011298	16012525
3	6466343	6467581
4	7156101	7157119
1	2746269	2748012
4	8897841	8898958
1	5223831	5225317
1	24035855	24037202
1	27456125	27457016
2	1799055	1800558
3	17718098	17720179
3	11382862	11383817
3	16073999	16074822
3	649749	650945
1	6996579	6997700
5	2225843	2227239
5	4713052	4714831
1	25508527	25510621
3	16597471	16598733
3	7627469	7629102
4	12291690	12293046
3	17975207	17976674
4	11894738	11896713
1	17778966	17780258
1	23103056	23104670
1	23579899	23580741
1	10892633	10894200
5	4814030	4815012
5	8947186	8948517
4	9992385	9994408
5	4283321	4285041
2	1604352	1604980
3	1396573	1397599
1	26612384	26613379
1	18627610	18628952
1	18481717	18482894
3	4382717	4385362
2	17064438	17065735
4	12650033	12651281
1	24385905	24386431
1	8270680	8272049
2	10671876	10672641
1	13205311	13206729
1	29186123	29188030
2	5980357	5981888
1	157232	158691
2	13774547	13776290
5	17622862	17624582
3	4934437	4935400
1	19298214	19299039
2	15072945	15073993
5	18850544	18851983
2	12515042	12515878
1	4147592	4148736
5	19816214	19817355
4	17229674	17230397
3	487551	488797
3	7194854	7195547
1	24229071	24229884
1	27954038	27955665
5	7052855	7054211
2	15325155	15326066
2	8059335	8060320
5	18849117	18849872
5	3366973	3368152
4	7641369	7642428
3	22424663	22426419
4	13959846	13960806
4	11418520	11419705
5	23663226	23664828
5	9648766	9650106
3	245309	246368
5	15530013	15530934
1	28231682	28232880
1	19458816	19459615
2	9489990	9491664
1	12448486	12449460
3	4392565	4394310
4	12168321	12170337
4	16167156	16168257
2	12326648	12327944
4	10366074	10367036
1	25319653	25321269
5	3590744	3592068
4	10403376	10404258
3	2263859	2264794
4	12135325	12136192
5	18767781	18769092
5	1605306	1607289
4	17559758	17561825
1	5644769	5645250
5	25200853	25202251
5	19301324	19302045
2	850666	852242
3	16622631	16625138
5	8410422	8412188
2	13612909	13613573
2	13581628	13582209
2	15257419	15259103
4	17089925	17090522
1	29178770	29179531
2	19245659	19246487
3	15974384	15975256
5	3456607	3457441
3	7998777	7999475
5	24801732	24802471
2	15104728	15105536
2	12592130	12592823
2	9330650	9332308
2	8050489	8051250
5	19119444	19120929
3	11800502	11801231
1	5820119	5821341
1	24902116	24903020
3	8702999	8704234
3	18240581	18241253
1	7903910	7904757
4	11313195	11313737
5	9035969	9037018
5	8970007	8972271
5	10902193	10903244
4	14022216	14023252
3	9353656	9354763
2	10136477	10137622
2	18780894	18781957
5	418998	419884
1	28554017	28555843
5	23300412	23301587
3	3905152	3906653
3	10255990	10256821
1	12004845	12005971
5	4573653	4574612
1	18132467	18133810
1	13987847	13988311
5	23295769	23296582
1	4876371	4877441
3	19239236	19241635
4	17515109	17518166
4	1113111	1114153
5	4092453	4094135
5	16801719	16803008
2	18237047	18242679
1	24473183	24474104
1	19667122	19668285
2	18777536	18778375
2	10667984	10669172
1	23751402	23752228
1	3285366	3286648
2	16236555	16236861
5	20744407	20745604
1	29868547	29869878
4	6150731	6151365
3	9633592	9634453
4	10324931	10325917
5	14255348	14256027
3	19718508	19720755
5	6578913	6579976
5	13689967	13690780
1	8426076	8427143
4	861605	862471
2	14544333	14545391
1	1658275	1659561
1	1883113	1883779
1	807216	808283
1	19697210	19698565
4	15924690	15925668
3	4534325	4535822
3	20842445	20843582
1	9250622	9251743
4	12462093	12462704
1	930984	931731
3	18733158	18734136
5	4025856	4026737
1	7496986	7498253
1	25961912	25962351
3	20016750	20017970
4	995038	995835
1	16849916	16851420
3	3455276	3456483
3	3170125	3170936
1	22755132	22756259
2	852678	853717
5	1672189	1673292
4	15610981	15611907
2	18305507	18306211
1	8281155	8282335
3	9599136	9599880
3	9763998	9765325
4	2375654	2376609
2	9122151	9123282
1	26403048	26403869
3	18107396	18108260
4	8043535	8045646
4	11320908	11321686
2	15415460	15416603
1	17816918	17817304
5	15827260	15827773
5	802053	803105
1	3099288	3100831
4	10048373	10049426
1	2268184	2270760
4	16346114	16347070
1	28766870	28767466
3	6289243	6290820
2	18364778	18366067
1	4739960	4740802
1	2706929	2707837
2	10310660	10312267
1	24400083	24400799
4	7480861	7481555
2	873469	874895
3	20695539	20697049
1	20525657	20526409
5	25891598	25892197
3	6563486	6564444
2	1153442	1154465
3	22009068	22009788
2	1358679	1360184
5	14629309	14630742
2	14059984	14060648
5	3468933	3470205
1	12584470	12585933
2	12597066	12597761
5	17362931	17363806
1	3391674	3392399
4	6698244	6699243
1	26795360	26796247
1	21159481	21160724
5	7208567	7209587
2	16849251	16850693
5	9628918	9630713
5	26878581	26879802
1	3874432	3874989
1	429501	430712
4	15202422	15203192
3	3646774	3647331
4	16553519	16554617
2	13529735	13530929
5	16694014	16695300
4	10398970	10399452
1	10477810	10479178
1	4461767	4463151
5	17761011	17761936
3	6871951	6873740
1	19494612	19497159
5	4975512	4976101
5	13418894	13420200
4	17156273	17157603
5	4429919	4430803
4	16343817	16344663
4	17563781	17565170
5	20455619	20456793
2	13819335	13819808
5	22716979	22717578
3	20564072	20564954
1	2523974	2525888
1	7553292	7553866
5	15616730	15618272
2	17291044	17292159
5	26568486	26569774
5	15858534	15859674
5	9076725	9077582
5	21962608	21964118
3	8563957	8564683
1	26704074	26704708
1	27672395	27673413
2	17471766	17472925
1	23417459	23418369
5	15140572	15143373
1	8841253	8842330
5	15325814	15326755
5	25345436	25346641
2	14253255	14254719
3	7501260	7501882
1	4525447	4526136
1	22190858	22191485
5	19868518	19869789
4	7401315	7401780
2	18595349	18596371
1	20948754	20949220
2	10111950	10112967
5	2154706	2155747
2	10894587	10895260
5	9038795	9040640
5	24958051	24959074
1	21653656	21654356
4	17494883	17495568
5	9157195	9157834
3	2697325	2699205
2	12872028	12873633
3	11976907	11979677
1	29467812	29468370
1	630550	631182
4	5560369	5561005
3	9910886	9911786
5	5861305	5862367
5	2651330	2652427
2	9713893	9714388
4	8209534	8210222
3	16922775	16923231
4	9248635	9250247
2	14988364	14989437
2	11350547	11351008
4	3356623	3357853
1	25944216	25944959
1	8198628	8199399
5	5868112	5869116
2	16747865	16749149
1	27488240	27488708
1	20424397	20424783
3	14761901	14762621
3	21400934	21402378
1	25497276	25498965
1	29703263	29703913
2	17711634	17712045
3	18547341	18548133
2	12767551	12768546
2	14365169	14365600
4	10767708	10768574
4	12788840	12789992
1	175886	176354
2	15769515	15770406
1	29640201	29641113
1	18738233	18739671
3	5197640	5198369
1	8961900	8962955
4	9525208	9525840
3	3043736	3044854
5	23954590	23955942
4	17855881	17856807
1	5182197	5182768
1	9756881	9757612
4	7024978	7026237
1	2564551	2565267
3	19767712	19768618
5	17198699	17199881
2	7782873	7783386
1	18030786	18031405
3	17569557	17570137
2	13135661	13136952
1	26186719	26188159
5	24244850	24245720
1	6941129	6943863
4	17837984	17838737
5	5168612	5170599
3	19980396	19980806
5	25088748	25089625
1	20269173	20270399
5	23746182	23747339
4	2993339	2994727
2	11800203	11800844
3	14273606	14274156
5	8159166	8160422
1	4761057	4761825
5	3412861	3413400
5	798882	799680
5	24752719	24754259
5	17672622	17673993
5	17526629	17527718
3	18635895	18636584
1	3740770	3741468
1	944560	945658
4	9261292	9263791
1	25559395	25559889
1	22060789	22061582
1	6787373	6787912
5	23990084	23990554
2	6893785	6894372
4	564955	566008
5	2120686	2121611
1	16897695	16898661
4	5962400	5963872
2	10244814	10245900
3	1077329	1077972
2	14602490	14603604
3	7462573	7463308
5	26634356	26634880
4	16394676	16395623
2	19587236	19588584
1	27390035	27391510
4	12256587	12257025
5	523371	523905
2	17854721	17855134
1	26266630	26267691
5	18530993	18531382
5	22114573	22115420
4	10012837	10013200
5	8185730	8186625
2	5753014	5754109
4	15940491	15941358
2	12543080	12543578
2	11458875	11459237
3	9833865	9835272
5	18930518	18931211
5	9043420	9043968
2	10321414	10322222
3	18634522	18635172
3	9235539	9236724
5	18572156	18573277
2	593015	593511
5	19620332	19621489
4	14024653	14025307
4	6986942	6987990
1	16799471	16800221
1	21727047	21728328
1	8147283	8148927
4	11630636	11630973
1	27065035	27065902
3	3377446	3377879
5	231025	231755
2	13750960	13752036
5	18720397	18721446
1	23185714	23186644
1	24113195	24114542
3	9826693	9828635
4	15945168	15946776
4	8679875	8680920
1	6177647	6178577
3	6924028	6925138
3	9683032	9683386
4	8872779	8874816
1	5890728	5892309
2	347324	348211
3	22377561	22378354
2	18406601	18407041
3	9161631	9162243
5	19097705	19098813
2	15992341	15993323
1	26109532	26110412
1	4544840	4545833
4	12524615	12524979
1	21380897	21381425
5	25069214	25071049
2	14181378	14181911
4	12072739	12073997
4	16507823	16508411
1	24086518	24087639
5	21438091	21438497
2	19240449	19242438
4	11284087	11285379
1	24614843	24616037
3	18180916	18182092
4	10878758	10879725
2	296429	298325
1	21540740	21541031
4	15707153	15708905
1	22059313	22059917
3	9536899	9538857
1	7801602	7802522
1	29312319	29313036
1	22095981	22096453
4	17247423	17248698
2	10814554	10815160
1	1618194	1618926
5	10739939	10740659
5	2886438	2886864
3	5721187	5722069
2	8207268	8208344
1	13614716	13615485
5	19908759	19909285
1	18006041	18007319
4	16685845	16686481
4	9367395	9368590
4	915904	916438
4	12220616	12221985
4	13275197	13276601
1	29148530	29149097
2	12839574	12840304
1	11931042	11932408
4	13236306	13237504
1	3031228	3031613
4	886463	887505
3	16629304	16630676
3	1461851	1462987
4	7903090	7904077
2	15438779	15439803
4	6067351	6068615
5	18842623	18843411
2	10844878	10845456
5	1602226	1603160
1	6537592	6538175
5	1993973	1994904
3	22636350	22636635
1	23683379	23684040
4	16611767	16613053
1	23237571	23238578
4	2777941	2779005
3	15993289	15994788
5	7889241	7891707
4	14042380	14043407
1	16875877	16876400
5	26368996	26369816
3	21828353	21830537
5	16290657	16291393
2	18152220	18153399
2	647913	648936
3	18791474	18792720
5	14807119	14808357
1	7949215	7951042
5	25454610	25455859
5	17457594	17458979
1	5535746	5536897
1	18929389	18930746
1	6798489	6799911
2	5508168	5508951
1	8103922	8104513
4	11200187	11201323
5	14885011	14887065
2	5913507	5913891
3	19484371	19485175
5	15464266	15464970
5	16066998	16067567
1	12359810	12361253
2	10653949	10654322
3	8382674	8383818
5	22132149	22133690
4	10724761	10725829
5	3287614	3288481
3	458349	459913
5	3153721	3154539
3	4906972	4908152
5	9159446	9160500
4	15753339	15754917
4	12744911	12745215
1	9771657	9772247
5	1837846	1839186
5	575260	577223
3	12104330	12105036
4	13725345	13728958
2	10046028	10046487
1	7983687	7983963
1	22359179	22360256
4	12415744	12416431
1	16912871	16913747
1	4637611	4638357
1	25192628	25192917
5	25530214	25530569
1	3352206	3352771
4	11863079	11864469
5	26915218	26916213
1	5659378	5660220
1	9782780	9783868
4	15129277	15131234
4	17668854	17672597
1	16125610	16128810
1	5639027	5639970
4	12174727	12175551
4	7946010	7947433
1	9862249	9862538
3	1677831	1678951
2	18462238	18462584
5	1886074	1887141
1	18342406	18343589
2	2026438	2027013
5	20216673	20217118
3	20375931	20376656
1	27419997	27422642
2	11390681	11391283
4	18403682	18404260
1	10288818	10289703
4	2382999	2384175
2	14359082	14360257
1	25099895	25100705
5	471480	472801
3	5637078	5638603
5	22124602	22125819
3	3401947	3402697
3	22681664	22682122
1	1668177	1668701
2	9290880	9291570
1	99928	100729
4	6718158	6718552
1	3802966	3804287
5	23342047	23343383
5	7915975	7917001
2	2930938	2932312
1	25661741	25662246
5	18867616	18869235
1	12890442	12891220
2	12638180	12638883
2	13787343	13788174
5	24200795	24202816
2	7877266	7877895
5	23894762	23896891
5	21039853	21040350
4	17822	18733
2	6919923	6922662
4	7406363	7406818
2	14024697	14027307
3	22243555	22244404
1	30366948	30368023
4	5103552	5104790
5	13626203	13626892
2	1260916	1261216
5	15937654	15938433
1	2884343	2885442
5	17993786	17994228
5	7280583	7281413
2	198419	199346
1	23569985	23570689
1	10194286	10195245
4	10006215	10007625
3	18207723	18209427
2	1875423	1878017
4	11635986	11636599
5	10044127	10046071
3	7531330	7532459
2	487525	488507
1	24883706	24885742
3	8992307	8992855
5	15158303	15158922
5	19432856	19433262
1	3905661	3906104
1	6763962	6766590
1	23663673	23664687
3	5072544	5073376
3	8892393	8892959
5	23047464	23048255
4	6384419	6385314
1	7366671	7367652
1	18271450	18272042
4	6631994	6632404
5	8011213	8011493
1	26827040	26828074
5	25540579	25541536
5	10262706	10263453
4	756462	757266
1	29993217	29993709
1	7468846	7469873
2	2460876	2461900
2	19065610	19066851
3	10287025	10287886
1	12655866	12656581
2	16358937	16359317
3	23166275	23167014
3	469725	470858
3	3667244	3667899
4	286209	286996
4	12241755	12242727
2	900112	901018
1	9145303	9146074
5	387429	387935
1	16598197	16598676
1	20058646	20059391
4	11958394	11959018
1	20541881	20542184
1	20527214	20528459
1	29771249	29771711
1	18447541	18448370
5	17455715	17456717
1	5861779	5862773
5	755699	756573
1	155235	155972
1	9379235	9380509
5	21951785	21953197
5	13915347	13916689
2	16446537	16447000
3	933971	934458
1	1559329	1559658
5	20952575	20953233
1	27261293	27262273
1	16352587	16353174
3	4143579	4144934
2	17097593	17098715
3	7062376	7063375
5	25679569	25681044
1	1493123	1494287
3	10135624	10136593
3	7311810	7313052
5	24707342	24709537
5	16451554	16452293
1	129835	130606
4	14240807	14241542
3	11451201	11451799
1	26222013	26222549
2	18074631	18075581
3	1285172	1286582
3	10989105	10989958
3	21099044	21100476
3	623207	623576
2	13857988	13858886
1	23566797	23567910
5	21747957	21748692
2	4920151	4920688
5	16675791	16676424
3	23045042	23045907
2	8074438	8074985
3	22440068	22440327
5	2396791	2397332
5	130141	131694
5	22277954	22278392
2	18165542	18165974
3	12172744	12173879
4	17601114	17602089
4	10439098	10440935
1	30363415	30364418
1	25910540	25911275
2	10952519	10953500
5	2010411	2010858
4	7304381	7306770
1	7649149	7650001
2	18077029	18077513
5	5661415	5662875
1	17644168	17644568
5	19183631	19184671
4	10038268	10039409
4	7563204	7563951
1	7939985	7940629
3	11437707	11438248
5	23742335	23743671
4	7613242	7614107
5	412255	412695
2	5646916	5647306
5	20792181	20793514
4	8431173	8432119
5	25189782	25190300
1	4360617	4361453
2	14488948	14489607
2	4898442	4899010
1	2287156	2287672
5	19724827	19725780
2	1382637	1383580
5	18391290	18391540
2	13518260	13518742
1	28684550	28685600
2	17212621	17212924
5	5454727	5455413
5	17824711	17825773
1	16764960	16765774
4	8890488	8891298
4	5983212	5983577
2	536732	538312
5	23084726	23085131
5	21495107	21495918
2	16708596	16709371
2	8566052	8566868
5	18264676	18265440
5	4286710	4287981
3	6510955	6511803
1	661372	662173
1	8414146	8414944
2	15709898	15710575
2	17935196	17935957
1	9074347	9075418
2	9182485	9182900
4	4200530	4201090
1	3058434	3058842
3	11156351	11157484
4	591942	592594
3	14317731	14318293
1	10075665	10076269
5	26077201	26078226
5	20340915	20342059
3	16158357	16158749
5	21794968	21795941
2	4543269	4543905
2	14053399	14054670
5	20371858	20372423
2	6502658	6503820
1	10138008	10139198
3	9517033	9518811
1	22168446	22170097
5	1129971	1130719
1	2965028	2965585
2	1406899	1407717
1	22711811	22712193
3	1098815	1099521
2	1332010	1332337
1	22983303	22984409
5	24152448	24153270
4	14198748	14204200
1	3424552	3425324
4	10567203	10567573
4	12474751	12475525
1	22835300	22837012
5	24701517	24702525
3	7834972	7836833
1	5098706	5099086
5	2507595	2508418
3	1774131	1774478
2	7908893	7910011
4	940718	941618
3	15796234	15796845
5	20976936	20977576
5	19627873	19628891
2	11846104	11846599
3	792037	793301
4	11363380	11364343
1	28990152	28990697
2	10135864	10136196
3	8284189	8285018
5	22891050	22891278
5	23420265	23422042
4	15856624	15857451
3	11435951	11436548
2	12317971	12318335
3	7933285	7934005
5	17923861	17924446
3	9686078	9686812
5	21984608	21987273
2	10975347	10975648
1	3589687	3590696
5	12466169	12467264
3	7024136	7025126
5	10067441	10068290
2	16575680	16576472
1	28300659	28302581
3	16968614	16970206
5	3972009	3973661
2	17834933	17835745
4	10646580	10647095
5	23446576	23447919
3	11478630	11481129
2	14260275	14260667
2	8164247	8165103
5	5464288	5467117
1	1287751	1288022
5	15987401	15988083
3	10269211	10269768
4	15323884	15324650
2	17092469	17093961
1	13102078	13103237
3	17839085	17839655
5	13830644	13831655
3	4604135	4604596
1	18400043	18401324
4	10693149	10694119
5	3201410	3204471
1	21065398	21065820
1	10362642	10362976
3	21109711	21110851
1	24420434	24421465
1	16413544	16414193
4	14957523	14957896
1	26424035	26425132
5	22152695	22153232
4	17823486	17824616
1	23863139	23863785
1	190553	190946
1	26192414	26193209
4	13210494	13210809
3	17360414	17362347
5	25987532	25987749
5	5192887	5193883
5	23846218	23848576
5	24770105	24770868
3	20746249	20746965
3	11030366	11030576
1	20876496	20877975
1	10960682	10961942
3	11471206	11472018
1	22174115	22174880
1	565832	567020
4	10920791	10921312
4	9411770	9412394
1	11997660	11997945
1	10475101	10475830
5	15625455	15626245
3	19874068	19874657
5	3096188	3096855
1	13145806	13146565
2	8558932	8559731
3	8922083	8923226
1	576514	577055
1	4325777	4326224
4	7266487	7267202
3	20910075	20910374
2	9443442	9444237
3	21616093	21616610
1	623935	624477
3	3556807	3557062
5	1266824	1267313
4	1596218	1597086
4	7333962	7334724
3	11298723	11299651
3	6191524	6191849
5	18678061	18678302
1	23199952	23200307
4	7279710	7280118
2	15950615	15951159
1	977221	977757
2	2033046	2035172
5	4746273	4747069
5	6312129	6313082
1	24655524	24657650
3	10155584	10155866
5	18036116	18036832
5	2994748	2995774
5	1575870	1576689
1	554825	555961
3	5468391	5469717
2	10502671	10503137
4	8811964	8813600
1	6123462	6124910
3	2838954	2840168
2	19290980	19291370
3	8092632	8094353
1	442488	442826
5	16683376	16683696
2	14472698	14473441
2	18866135	18866716
1	10596586	10597049
1	23844028	23844595
1	10997072	10997695
1	16548447	16549314
2	11299031	11299910
1	6719357	6720524
1	25894471	25894889
2	14777445	14778947
5	6477364	6477657
2	10528003	10528735
5	6747474	6748020
1	10941153	10941546
3	19196710	19197270
5	5912226	5913103
1	28751016	28751715
4	10884134	10885256
2	1175609	1175900
1	26644609	26645983
1	551251	551570
3	18935816	18937023
1	21237793	21238681
2	18932652	18933396
5	17618703	17619609
2	14736027	14736638
1	26942169	26942861
2	1933090	1934377
3	18972174	18972969
1	21902253	21903074
3	15487171	15488002
5	21089432	21090128
3	23378327	23378926
3	7066944	7067722
4	13919250	13920081
2	13752808	13753654
5	8227178	8227569
2	6043174	6043951
3	20337417	20338455
1	16338300	16339229
5	7176382	7177422
5	6057805	6058212
3	8117502	8119435
4	6373126	6373640
2	14031972	14033600
5	21446743	21447242
1	22171709	22172839
5	8672419	8674513
5	18137394	18137780
1	18181643	18182328
3	21249557	21251298
2	16652018	16653028
1	9184520	9185977
5	13958703	13959837
1	25250454	25250852
3	576258	576987
4	5931424	5932219
1	3636568	3637174
3	20117818	20118411
1	25213958	25215067
4	14169801	14170680
3	21147838	21148302
1	22662294	22663561
2	15944931	15945771
4	13303476	13304297
1	5578459	5578763
2	11526268	11527926
5	9033787	9033954
3	6381	6890
4	10875405	10876583
1	25137192	25137810
1	16401121	16402310
2	12402927	12403596
1	17365464	17366539
1	8028818	8030073
3	8175905	8176638
3	23264276	23264559
5	25103975	25105406
1	1167942	1168627
2	7448183	7449317
1	3881828	3882254
5	18667809	18668381
2	13482671	13483112
2	18123109	18123929
3	18377336	18379202
2	9279791	9281294
1	8645366	8645739
5	8661992	8663974
1	25467027	25467322
1	21887845	21888469
4	12182043	12182905
5	15424050	15425007
2	11149370	11150106
4	2907179	2907756
1	284497	284964
5	2474741	2475103
3	5497523	5498461
3	2550816	2551143
2	18698577	18699257
1	28924916	28925226

## Sheet: k9me2_day0to1_decreased
1	17001949	17006589
4	4623881	4627969
1	17248932	17250110
3	14671523	14675652
3	11665466	11670470
2	6255818	6260968
2	5440442	5456630
1	17115745	17119036
4	47723	53454
2	1314755	1315266
2	12566902	12580629
1	19336415	19347834
2	244026	249231
2	5890065	5891329
3	11405247	11408672
3	8842652	8859611
1	9004866	9017096
3	17073375	17074866
1	13714653	13715443
3	15846629	15854452
1	18012951	18019448
1	16452924	16453338
2	1793942	1799002
5	10831701	10833030
4	2339273	2340997
4	5138632	5139568
4	3663845	3668787
3	22391253	22391886
3	15676241	15678953
3	22059504	22064824
4	4821762	4822980
2	9188023	9195147
2	2780260	2781427
2	6412836	6415973
3	15387638	15393149
3	15649156	15653120
3	7740223	7741143
3	11657839	11660923
1	13528212	13529377
2	6261980	6262691
4	5145135	5147292
3	22583579	22595376

## Sheet: k9me2_day0to1_increased
5	14028684	14034771
2	762182	766406
3	11459058	11461701
5	13414650	13417795
2	10354796	10357575
3	22505129	22513032
5	8666238	8667437
1	16780591	16786133
5	25463593	25465025
5	10927445	10932172
4	2225190	2228684
3	11429112	11430504
4	4164370	4167601
3	10493035	10493709
1	8200379	8201447
NA	0	366924
3	7947016	7948056
4	6211774	6215294
3	15919270	15922883
1	20769651	20770752
3	22543068	22546589
5	5185957	5190207
1	11194365	11196607
5	13443936	13452628
3	22518085	22520994
1	18514217	18516462
4	15552376	15555122
2	1852898	1855165
1	14608695	14610755
4	5968970	5972567
4	10755041	10756165
4	1870504	1873259
1	14656891	14750967
5	17527246	17530382
5	8804988	8807095
4	5753099	5756073
3	11449920	11450624
2	10408949	10410515
3	15764338	15765542
2	2154671	2156891
1	18644318	18645090
3	15955359	15957044
3	10394765	10396249
3	9106012	9107806
4	5615035	5616947
5	8392960	8393977
1	11713456	11716865
5	4797970	4800263
1	8319742	8320393
2	2327575	2328799
2	12914938	12915726
4	2477737	2480138
5	15171131	15172616
5	19456971	19457807
5	13937015	13938915
4	730914	731607
4	7672344	7673469
3	10530967	10532688
1	22231159	22232777
5	14889807	14891959
1	4830382	4831647
1	17278786	17280685
5	10802087	10802998
3	23066806	23068009
3	12610480	12611751
1	21367020	21368015
3	17466934	17468067
5	14756577	14758302
2	7537325	7538444
5	8363806	8365165
2	1536656	1537262
4	4548848	4549946
1	11642613	11643875
4	11117477	11120674
4	1750812	1755291
4	15704606	15705262
2	2263608	2264406
3	10332037	10335128
3	9231846	9232557
4	18137898	18138337
1	13498959	13500070
4	1177446	1178583
2	3055017	3056049
3	20584679	20585472
4	4168161	4171030
5	13439008	13441548
5	1496984	1499612
3	28673	29284
5	13453438	13457734
1	17812374	17815180
3	8374026	8374858
1	8593977	8594872
1	18600114	18601631
1	15778316	15779726
3	7924479	7925540
3	11155056	11156402
4	29422	30779
4	7881946	7886111
2	4550350	4551671
2	18972313	18972752
5	13082337	13082890
1	13893768	13894888
2	4216900	4220663
3	16839795	16840533
2	7267570	7268793
1	17489195	17490937
1	16753984	16755097
3	5152309	5155184
3	4264443	4266042
1	8261254	8262147
2	4788786	4789823
5	16020757	16021371
1	15725578	15728540
1	12263139	12264295
4	2802681	2803736
1	19226867	19228173
5	14586868	14589373
1	26756471	26757187
1	12278723	12279480
4	7812843	7813851
1	17422366	17422780
1	20206549	20207449
1	17502781	17503717
2	7729529	7730095
5	5852595	5854036
1	16274135	16274636
1	15776936	15777420
3	10414332	10415147
5	15588779	15589793
1	18552260	18552470
4	7067758	7068846
5	14055599	14056945
5	5383465	5384278
1	29346088	29346785
2	8199040	8199903
2	2148704	2150574
4	11000951	11001247
2	5602505	5605274
5	9206511	9207328
1	13143331	13144971
5	13755488	13758442
5	16656671	16658004
1	11318586	11319418
4	5422674	5423330
4	11825827	11826521
1	27514978	27516468
4	5555250	5556215
1	24909634	24911124
1	12995390	12995952
1	15780396	15781759
1	25504339	25505109
5	17201508	17202294
1	25095945	25096681
3	11504147	11506592
1	12041827	12042150
5	9203289	9203903
4	8705966	8707266
2	11714355	11716472
3	11027876	11028951
2	5509581	5510502
5	9092791	9094129
2	9495868	9497161
1	27684804	27685258
4	6092087	6093228
1	20423038	20423755
5	10633053	10635141
2	12284553	12286463
1	6197609	6198136
1	13431955	13432675
1	19705796	19706890
2	12392717	12393368
5	13989153	13990506
4	2183836	2184988
4	7520191	7520856
4	4615158	4616937
1	5965964	5966505
4	272823	273192
2	5078415	5079539
2	13299794	13300291
1	16260346	16261181
5	12305182	12307248
4	6098752	6099138
5	6324005	6325110
1	17369595	17369834
5	8828646	8829641
1	26343850	26344817
3	8795619	8796977
2	8076116	8077363
5	9920557	9923373
1	26710171	26711470
2	5431005	5433080
5	12566173	12566877
2	4148705	4149544
1	11020359	11020675
3	15746159	15747217
1	16253110	16253754
2	9338912	9339331
1	18546809	18547848
2	9762199	9763541
4	9179248	9180299
2	8035753	8036711
4	7897739	7899043
1	20433943	20434366
1	16259021	16259540
2	16279731	16280565
3	7714122	7715004
4	2317804	2318222
3	17682834	17683900
1	11126593	11126933
1	12651802	12653069
1	15884709	15885903
2	7348775	7349497
4	3768612	3769184
4	9987641	9988304
4	15397372	15399006
1	16296272	16297357
2	911484	912755
4	6156558	6157249
1	24333171	24333681
4	14987966	14989618
3	18339123	18340497
2	9655295	9656307
3	20728029	20728894
5	10316369	10319325
1	13218118	13219912
5	9698802	9700854
2	1802683	1803735
4	13886218	13887297
5	1812130	1813293
5	20232424	20233376
3	18864639	18865034
3	14305005	14306359
1	16815352	16816469
5	14869491	14870158
2	2325860	2326793
2	6897012	6898712
2	1367151	1367980
4	5619466	5620725
1	3892934	3894550
5	14199794	14200679
2	10533540	10534199
5	15578869	15580820
5	7712011	7712877
5	14012842	14013245
1	17620703	17622221
3	16325337	16326359
3	16537076	16538387
5	4198797	4199202
3	12657332	12658072
2	8381492	8382168
4	13962314	13963237
3	11403164	11404633
1	13199190	13199784
1	10531884	10534618
3	10952999	10954114
1	9908724	9909539
4	2346170	2346763
1	12885899	12886703
3	15682345	15682774
4	9572763	9573855
4	7592430	7592837
3	22766673	22768187
4	10383850	10384245
5	10274641	10275463
4	13902693	13903053
4	5897340	5897880
5	17432503	17433603
5	10334886	10339671
2	19697671	19698289
1	4090219	4090575
3	12876557	12877602

## Sheet: k9me2_day1to4_decreased
1	13986903	13989874
2	3614318	3628585
3	10530967	10532688
2	5602505	5605274
5	11701660	11725033
3	13586823	13587806
5	12594508	12599059
2	1341884	1344331
1	24476200	24480390
5	11725651	11738457
4	5913567	5918047
1	16355371	16358180
1	15081420	15086273
5	9120588	9125499
3	13588771	13592936
2	6446076	6452849
5	13225065	13229806
3	16670009	16674125
3	10643908	10646070
3	15440151	15449486
4	5661364	5669051
3	16600999	16604353
3	16125517	16128762
4	15397372	15399006
2	7034481	7038583
3	7744231	7753316
1	17070241	17075478
1	18846335	18856039
5	8621760	8630325
4	4808525	4815309
1	9574320	9582441
2	7448193	7454125
1	17406211	17415607
3	17104318	17115155
3	14273586	14281181
5	10906674	10911604
2	2089357	2097327
2	1327015	1330710
4	7881946	7886111
4	2783345	2789291
2	6961916	6967567
1	18514217	18516462
3	15959662	15964902
5	13571572	13578791
2	5010755	5017311
4	5588881	5596797
2	7657536	7660154
1	24454387	24459641
4	2477737	2480138
4	6056440	6064207
5	8399616	8402532
4	4910415	4914966
5	14615002	14616998
3	17978732	17985323
2	4442446	4445741
1	11302518	11310154
2	11208251	11213354
1	16881063	16883910
3	14894649	14898973
5	14268096	14273046
3	14737980	14747619
3	16635753	16647449
5	13833733	13851833
3	14931911	14939755
1	10357337	10362980
2	3514970	3527367
2	1410421	1413739
4	5506999	5515612
4	4876823	4880896
5	14294571	14297772
3	14880735	14890478
1	17520742	17525773
2	1386961	1392141
2	6513374	6517698
3	12561202	12572637
5	13694076	13698568
2	2103317	2107123
2	12449319	12454487
3	15880658	15883866
1	13172992	13192105
4	3959322	4011971
5	10049977	10056949
1	12626554	12631047
3	15783551	15793865
5	13941944	13947712
1	15950069	15959376
5	10846420	10853420
3	11774100	11778344
5	10179219	10184130
5	15171131	15172616
1	12273405	12276379
3	16083702	16087780
3	16525170	16529898
3	11607372	11613121
3	11348704	11357793
2	1432798	1439163
4	7708529	7714490
4	2079305	2088337
3	15279290	15282926
5	8780839	8783800
5	10138343	10148667
2	2029401	2032516
5	10691598	10696104
1	16404342	16406163
1	26366846	26371604
5	19189776	19197323
2	4752892	4756557
3	11488328	11493976
3	11839812	11847193
1	16829992	16832640
1	17674688	17681996
1	21450259	21458734
2	6969139	6978800
4	15452231	15453903
4	10050137	10053910
5	12667517	12675118
2	7267570	7268793
1	11194365	11196607
3	11618334	11623444
3	10884322	10892104
5	21542983	21546617
2	2154671	2156891
3	15620739	15627181
5	10167910	10173177
5	7503719	7507345
5	13926073	13932190
4	8944687	8947066
5	10216010	10225035
3	12152369	12158145
2	2592306	2599831
5	13883903	13890868
1	11201752	11203001
5	15645797	15651259
3	14329278	14334289
4	5204555	5210956
5	10661694	10671591
3	11851604	11858907
2	4426749	4428639
1	15987102	15990556
1	19374206	19380681
5	8786193	8789838
1	9367974	9373332
4	8590918	8593817
2	762182	766406
2	6524747	6533235
1	16691887	16699139
3	14907859	14911885
5	13638573	13645921
4	5766593	5770080
1	16494695	16500142
4	2225190	2228684
4	1629810	1634861
2	6006191	6012689
2	6456997	6467541
2	6897012	6898712
4	8313216	8319188
1	17312545	17318423
1	11096148	11101334
1	11732729	11736195
1	19595640	19599736
1	12314840	12316996
1	24665738	24668710
4	1565282	1567476
2	1397017	1404003
5	19358470	19364588
1	24909634	24911124
2	2061235	2064303
2	1949072	1959927
5	14782164	14786446
4	12293785	12295677
3	15433548	15436565
5	4198797	4199202
4	1600459	1603002
5	21373530	21375787
2	7172936	7176767
2	2932372	2938663
1	16568650	16575231
2	5709944	5713960
1	23390778	23393488
3	15229528	15232000
3	15372442	15386245
2	7289997	7295071
1	13372382	13385944
4	1870504	1873259
2	1130766	1132513
4	2269436	2277866
1	16474820	16477030
1	13870506	13872588
3	14950257	14952628
4	5088143	5110103
1	23926673	23932370
5	13344432	13355477
5	10496996	10504877
1	16347984	16352223
2	6935679	6941839
2	6473747	6480325
5	10927445	10932172
5	10511044	10528061
2	7202414	7204774
1	13325005	13340091
3	14345726	14359826
3	9783935	9788013
2	7001229	7021553
5	13563145	13567862
1	22231159	22232777
2	2364465	2372004
2	1420642	1426779
5	6433718	6439570
1	16430453	16434740
3	9388054	9393761
3	10332037	10335128
1	12013816	12020298
4	8777834	8779728
2	6176161	6179230
1	12291174	12295521
1	12699989	12701945
3	9620812	9625418
1	16606919	16611803
3	15487035	15501285
2	1547275	1554734
5	10823362	10828604
4	6913821	6919839
4	6211774	6215294
3	14867032	14878388
5	14659135	14675648
3	15689879	15697545
3	11814888	11816936
2	2202338	2211677
3	12270434	12276055
3	6990312	6991523
1	17278786	17280685
1	17656834	17660035
3	10927849	10933280
1	14009658	14013297
5	18933082	18940057
5	5185957	5190207
5	12607199	12616059
2	6219112	6224452
3	14919603	14928572
2	6198074	6199365
2	6844757	6848544
4	4974140	4995044
5	9708401	9712646
5	10556561	10559877
1	11089139	11090491
4	4815983	4819768
3	10558586	10562460
4	2099149	2112538
1	10602023	10604499
1	16395117	16399060
1	12251853	12253802
2	6067255	6083680
3	16497766	16502414
5	7120852	7121817
3	22521732	22534959
3	15506757	15509233
2	6909455	6916759
3	16708899	16713178
1	20312022	20320351
2	12656050	12660594
3	14954283	14960354
3	11674405	11693950
4	4847996	4849931
1	16780591	16786133
4	5219743	5223948
3	15804270	15810806
5	14028684	14034771
5	10241221	10262680
4	2137047	2166377
5	13778150	13786600
5	8549439	8551539
5	14687493	14688924
2	6564532	6583749
1	19725462	19728074
2	2162676	2170555
2	6091278	6099305
5	7027788	7033313
4	1447445	1463766
3	9608365	9618732
4	630573	636893
3	15476550	15482896
3	10493035	10493709
5	25463593	25465025
1	16742042	16752978
5	10808704	10820555
3	14729347	14735240
4	6650453	6655942
3	14057969	14064989
3	10464446	10466207
1	13573205	13581827
3	15349896	15352096
2	828119	829893
3	15857618	15864131
3	22505129	22513032
2	1963760	1966324
4	4852160	4862630
4	2218357	2221165
5	10406796	10419177
3	16151925	16155356
5	13526420	13544422
3	15050799	15061533
3	15062338	15075490
1	16238096	16244461
5	15718476	15722426
5	10547778	10554253
5	14256336	14264751
5	6205767	6212498
1	16538514	16544628
3	1555495	1560661
1	13498959	13500070
5	10708125	10713223
3	11323095	11327400
3	14762797	14782408
3	11511540	11521915
4	10992582	10998305
1	13008865	13015728
3	16174483	16180861
5	18927525	18929562
5	14309427	14312315
4	8588586	8589865
2	2185452	2192479
3	11115718	11123381
2	2109826	2117505
4	4829566	4842107
1	15610549	15623001
3	12144733	12150157
2	2133339	2138098
3	14311032	14315843
1	16177099	16181364
2	4296796	4300471
3	11964136	11966291
5	9995635	10003198
1	11517965	11521609
3	17070683	17072754
5	10466053	10473043
3	16243969	16250163
4	2190903	2215423
3	12105748	12121773
1	14130091	14134821
2	4070973	4075638
1	16753984	16755097
1	13409404	13415507
3	18332221	18334536
1	13292878	13301736
5	8502512	8508003
3	11930568	11946616
5	7311329	7313501
1	16188378	16230598
1	17528663	17536080
3	10223714	10226552
3	12476231	12486228
3	9434907	9438214
3	13534268	13543053
3	11551228	11577115
3	11695896	11715633
3	11627811	11640143
3	12093657	12103745
5	17439705	17445898
2	1712197	1716983
3	7763664	7765165
4	5481875	5488648
1	12376510	12380533
1	16724309	16738575
3	10917465	10923484
4	2279915	2287425
1	13397337	13402597
4	6156558	6157249
1	13644507	13654622
2	1625921	1639519
3	8795619	8796977
4	7897739	7899043
4	2596722	2605146
4	7688688	7707030
4	4628738	4634020
3	11900127	11904233
4	4208896	4219152
4	5519287	5537126
4	2354211	2366873
2	10591670	10608821
1	15867425	15879215
3	12885553	12890432
2	1828054	1837985
1	11642613	11643875
1	12856152	12861718
1	15685398	15689070
3	3806847	3813389
1	10696693	10701513
3	14912510	14917478
5	10378048	10383843
1	13853965	13855842
4	2171083	2179268
1	16716000	16718690
2	1308977	1314342
1	10802149	10803261
3	8131462	8133042
3	16828643	16832016
1	6590014	6592572
5	13787263	13796773
3	11864854	11885839
3	10718212	10719481
3	17356669	17357969
5	10153034	10160897
5	10507208	10510661
2	6486864	6493458
3	11504147	11506592
2	4452031	4455645
4	5621614	5628119
2	6619588	6626565
1	15966348	15971256
3	11459058	11461701
2	666571	673373
2	1243661	1250226
3	14335955	14344632
3	12902196	12904693
2	2461769	2473053
1	17228850	17231702
1	15624526	15632164
3	15087296	15091018
5	9411099	9416956
1	16581357	16589472
3	15298876	15334457
5	13205073	13220111
2	1708812	1711388
1	19731638	19735207
4	2811383	2814877
4	2051570	2071218
5	10719461	10752263
1	14139632	14146541
5	14889807	14891959
3	16158421	16162788
5	8828646	8829641
1	12763923	12792864
2	4775589	4784395
4	655143	657097
1	15652900	15661648
3	8026428	8027394
3	11767951	11772572
3	7934970	7938943
3	22571012	22581161
3	12580400	12590439
3	15524543	15557593
2	6989614	6994538
1	19675502	19680385
1	16069960	16116123
2	1993060	2011530
2	8560306	8567002
1	15647426	15649639
5	8571148	8578128
4	5334533	5341185
1	16674461	16683520
2	7066498	7071035
4	4595627	4604276
1	15961532	15965343
5	8749511	8752135
3	14656347	14670785
5	10077909	10083620
5	10397029	10403650
4	7522683	7524819
5	8711069	8725853
4	1890666	1930851
5	3904490	3910949
4	2040480	2050448
1	25449394	25451644
1	13230816	13236199
3	7924479	7925540
2	3592359	3608067
1	4830382	4831647
1	13418102	13421190
1	24605562	24606581
5	7412490	7416068
2	6329693	6345249
3	14844740	14859705
3	13282274	13288087
4	7890323	7892252
4	1965205	1967886
1	7744200	7747376
1	15995104	16003964
1	16116997	16124844
5	8392960	8393977
5	14083389	14089868
1	15907727	15921651
3	12467747	12472122
2	1804833	1822146
5	11285027	11297734
3	14711653	14721391
2	387705	394362
2	4431843	4437980
1	13624501	13635955
3	14860795	14865967
4	7672344	7673469
2	1523480	1524251
2	5895407	5899916
4	1613333	1624560
5	13443936	13452628
5	9949206	9954515
4	1848749	1853144
1	13306395	13309191
1	10964464	10966196
3	17663539	17666529
1	12711507	12728970
4	5116336	5121337
4	3950438	3956244
5	135647	140474
5	15665416	15695119
3	12461062	12465749
2	6698137	6699382
4	1642847	1658389
2	1664510	1668510
1	15675723	15684412
4	4941323	4947656
2	5725575	5732342
5	15078505	15080754
1	13439349	13448928
3	15996695	16000152
1	14300194	14303125
3	17034757	17036052
2	2121252	2129493
5	15919200	15927568
5	13978434	13980068
5	14557241	14562081
1	12949700	12953941
5	17596719	17605766
5	16701592	16706097
2	7113186	7121189
5	10573131	10608234
2	2035982	2055470
3	11170181	11182620
5	19496268	19497954
5	10802087	10802998
2	6060234	6065440
5	22223021	22224402
5	9206511	9207328
3	10978157	10979717
2	5058125	5067317
3	11412123	11425035
2	6149173	6152264
1	12318120	12319142
1	12651802	12653069
4	2263070	2264540
1	16329359	16339461
1	16185727	16187550
4	17711936	17716888
4	4657444	4661573
4	4948977	4956628
3	11732609	11734997
1	17502781	17503717
1	9908724	9909539
2	4319151	4321970
5	9925023	9930438
4	5257565	5267072
4	5681827	5698702
1	13109247	13111504
1	14014245	14024859
5	11527264	11538248
3	11998281	12013595
1	16260346	16261181
5	14314916	14317542
1	16004526	16067311
2	898206	904861
3	12339070	12348558
3	9231846	9232557
2	11767944	11769643
2	1696545	1701276
1	10985698	10994491
5	10761024	10763049
1	24272422	24277402
3	11328562	11342173
1	13263862	13276103
2	5613263	5636584
1	13718581	13745112
4	5753099	5756073
4	10539128	10554022
3	15931924	15934675
2	4894619	4898919
1	16145757	16148570
1	18191279	18193696
3	15359729	15366164
3	14234987	14238576
4	10527466	10529194
3	14615850	14648336
1	16455457	16460163
5	23361292	23362769
3	12575430	12578638
5	18193414	18202130
2	10533540	10534199
5	15334076	15340464
5	10628874	10630723
1	12793459	12839674
5	3370323	3372538
4	14531262	14532295
3	15731655	15735928
5	2441500	2443367
1	16231639	16236752
4	5892661	5895398
5	14143854	14149289
1	13965339	13979633
5	13489582	13491942
3	12055538	12061798
1	17573725	17576148
1	13390818	13396478
3	12159517	12164854
1	12283539	12285480
5	8555333	8555663
4	4887742	4903963
2	2148704	2150574
3	14747920	14748908
2	5823293	5831713
1	13604819	13623537
5	16656671	16658004
1	11958995	11961049
3	12640212	12653494
5	11622042	11638916
2	4997458	5002998
2	1287624	1291332
5	10937025	10939320
5	10566613	10567616
4	1865143	1866586
1	20206549	20207449
2	235174	239559
3	13053300	13058512
5	14701263	14704567
2	4108992	4120368
5	8397613	8399090
1	13426399	13430025
5	17867248	17868867
5	11033999	11040778
4	13962314	13963237
2	5023851	5029475
5	5852595	5854036
3	22233287	22242399
4	5038025	5046428
5	7034094	7038673
3	12799395	12806974
4	5342697	5344153
2	5846251	5859091
4	4089836	4092697
4	4923875	4940631
4	5396716	5403079
5	10837790	10839871
5	6348957	6351642
1	16938676	16962706
2	1793942	1799002
1	16564787	16567461
4	18137898	18138337
5	4208064	4213084
1	13017979	13024829
3	11826939	11834327
1	13593036	13601558
4	1761513	1766479
4	4227520	4238342
2	787262	791566
3	10477008	10486051
2	3986585	3997667
4	2822571	2825794
2	6228481	6234794
3	7737295	7739450
1	8200379	8201447
3	14990947	15007345
3	14689915	14710414
1	12557069	12559144
5	10461999	10465397
1	17670184	17673760
5	14732874	14734178
1	21367020	21368015
1	16367819	16394391
1	16172319	16174835
3	11719093	11722018
3	14609514	14613918
1	15731129	15775768
2	6251636	6253475
4	4868971	4871373
1	15857143	15866586
1	17823551	17825380
1	12739014	12742119
4	1975560	2021431
3	15096309	15132281
5	14824019	14834386
4	1784743	1846897
1	13524940	13527565
2	1614727	1617790
2	2870091	2887299
3	12319480	12338444
1	14177873	14185550
4	8327540	8329475
3	15676241	15678953
5	10432381	10447313
3	17020955	17022563
5	13103171	13140084
5	13989153	13990506
2	1250630	1254896
3	16718718	16722736
2	2952633	2954846
5	9920557	9923373
5	12621071	12651293
1	15810129	15856509
3	13333357	13338423
2	2101008	2102667
4	10755041	10756165
4	9179248	9180299
2	7729529	7730095
1	13750518	13760087
5	21831547	21836862
4	13886218	13887297
1	8593977	8594872
5	13501537	13503809
2	4872849	4889356
2	5491214	5502518
3	15337259	15338635
5	13937015	13938915
3	7714122	7715004
3	12261296	12263470
3	15009708	15014152
5	1812130	1813293
1	24333171	24333681
3	10973870	10977547
3	15455464	15468058
2	4967234	4972284
1	18002435	18006804
3	14962028	14987818
4	730914	731607
3	17429887	17437545
2	6293729	6295651
5	17090235	17095842
5	16020757	16021371
5	2035353	2037326
5	14906657	14908678
4	4590661	4594717
3	12371400	12383710
1	12942518	12946928
2	2890816	2892446
4	4121925	4143810
5	10093365	10116856
3	4264443	4266042
1	22521178	22522898
3	14837502	14843612
4	4164370	4167601
3	10640007	10642219
3	14901428	14903036
5	10791213	10794179
3	12130540	12134455
3	9378726	9381376
5	11497190	11501431
5	10072951	10076316
5	10226986	10231317
4	8705966	8707266
2	1670380	1672870
3	17466934	17468067
5	9840856	9844466
3	15173763	15178295
4	5322922	5325406
5	19024170	19025123
1	18600114	18601631
1	17842505	17844915
4	4608527	4612584
5	11515157	11525174
3	12868513	12871496
5	10491980	10492663
1	12927351	12930417
2	1732093	1734333
2	2273549	2282326
2	16007851	16010618
5	11548327	11554650
2	5517655	5520446
2	6316787	6318564
4	2347879	2349741
1	21346361	21351722
4	5270445	5272720
2	1536656	1537262
4	4650978	4655567
1	16448793	16451694
1	11126593	11126933
2	12914938	12915726
5	13453438	13457734
4	5124318	5125278
5	19456971	19457807
3	11613725	11614443
3	6292989	6295744
2	4411640	4414704
4	4920362	4921988
3	16839795	16840533
5	13517915	13519817
2	9479935	9480391
3	13067534	13068699
5	14756577	14758302
1	6157192	6159954
5	14199794	14200679
4	4907402	4909098
1	27324160	27324483
5	26258537	26259899
3	15398452	15401428
2	17418220	17419235
4	6092087	6093228
1	20769651	20770752
3	8842652	8859611
3	15919270	15922883
4	5968970	5972567
5	15578869	15580820
5	13651906	13652978
5	14379238	14384322
1	18154130	18163453
1	17489195	17490937
4	4918298	4919520
1	6197609	6198136
3	9692735	9697260
5	15801721	15803274
3	8937048	8938698
5	19964988	19966186
3	12633925	12638211
3	22518085	22520994
3	20664025	20664368
2	2299777	2300858
2	4538593	4540284
5	9698802	9700854
1	12278723	12279480
4	7812843	7813851
3	10394765	10396249
4	14278979	14288239
3	15470610	15474100
2	8204115	8205358
4	15013186	15015006
3	11429112	11430504
2	4028248	4032247
4	15552376	15555122
3	18829956	18831257
2	154496	157385
3	11155056	11156402
3	13275972	13281495
2	2605266	2606784
4	4615158	4616937
5	20232424	20233376
4	6685670	6687399
2	3055017	3056049
1	25883827	25885054
2	8300528	8302166
2	4001546	4004952
2	5960304	5976449
2	7441684	7442337
4	1016801	1021542
5	10090027	10091856
3	15094599	15095660
1	8261254	8262147
1	26710171	26711470
2	4962919	4965062
3	20728029	20728894
3	13297852	13302846
1	21602105	21602903
1	15991586	15994036
1	13347619	13350998
2	10640693	10642309
3	8374026	8374858
1	16555578	16559002
1	13431955	13432675
5	12652700	12659366
5	15585001	15585888
4	4168161	4171030
2	1279127	1280735
3	16325337	16326359
4	4665414	4670070
5	9274570	9275446
5	13439008	13441548
1	18012951	18019448
5	13821731	13823641
2	1367151	1367980
1	18051473	18054327
3	12626295	12628681
4	10099989	10102111
4	7592430	7592837
1	13239733	13240593
2	11326704	11328705
5	12675730	12680251
5	10844552	10845634
1	13143331	13144971
3	11548285	11550475
4	5821791	5827483
5	10841761	10843740
5	15588779	15589793
3	11231736	11233218
2	6055155	6058001
4	6582058	6583715
5	13932909	13935019
5	24025395	24030209
1	17570784	17571872
2	11714355	11716472
3	14678706	14681867
1	17625000	17628245
2	5523038	5527368
2	16003559	16006409
3	17067697	17068775
1	25504339	25505109
2	612608	613539
5	11184473	11188982
1	13880555	13882109
4	7357158	7359613
3	20584679	20585472
2	5386806	5388967
3	8002512	8003200
1	13284048	13285921
1	11704176	11706294
2	4105591	4107415
1	21607616	21608834
3	17073375	17074866
2	2193487	2196872
1	18644318	18645090
5	8363806	8365165
3	10924991	10925354
1	9105317	9106395
4	6597541	6598787
3	13532147	13533472
1	13127009	13128080
5	12566173	12566877
3	16511155	16512287
1	12041827	12042150
1	11834715	11837454
4	11676650	11681265
4	4638279	4640190
3	12610480	12611751
5	14184603	14186402
5	13797536	13801419
5	6324005	6325110
3	13288764	13289653
5	9071958	9075055
4	5480001	5481049
3	7761835	7762673
3	17362974	17365804
1	16671639	16673084
4	2554306	2554566
3	7742481	7743596
3	15217756	15218476
5	17201508	17202294
5	610420	611590
3	15746159	15747217
1	13218118	13219912
4	7067758	7068846
3	10414332	10415147
2	1599113	1599648
1	17510815	17511529
1	12575541	12576994
5	15662627	15663737
4	5468822	5470806
3	12892725	12895142
4	4548848	4549946
1	18302930	18304232
1	12297285	12298498
4	2296318	2301181
3	7732318	7732961
3	15219279	15220325
3	17164061	17164830
4	5491491	5494568
4	4634557	4636283
5	13755488	13758442
3	23066806	23068009
1	17760454	17761202
2	4311083	4312566
3	14282278	14284078
4	11844419	11846050
4	10383850	10384245
2	8199040	8199903
2	12284553	12286463
2	7205388	7206009
3	17682834	17683900
2	8076116	8077363
2	5509581	5510502
1	5099165	5101618
4	15704606	15705262
1	17106741	17107389
5	10922670	10923652
2	4424610	4425830
4	4084678	4086464
3	16537076	16538387
1	12467224	12469018
3	10004672	10008351
4	5619466	5620725
1	9004866	9017096
3	16880799	16882782
1	12263139	12264295
3	11593301	11599238
4	6142692	6144977
5	15657772	15658725
4	3890132	3893078
1	21243862	21249274
3	14929175	14929885
1	16700987	16701492
1	26713749	26714342
5	17432503	17433603
2	4148705	4149544
4	2317804	2318222
4	5650329	5656148
4	2508774	2510823
4	1963174	1964291
3	13272052	13275384
2	13299794	13300291
1	7717786	7722511
2	3998283	4000941
1	12847343	12849712
1	15780396	15781759
2	4771924	4772491
1	11861263	11862030
3	16440921	16442055
3	15284829	15290736
3	9106012	9107806
5	5383465	5384278
3	10952999	10954114
1	17422366	17422780
2	5032088	5032746
1	15884709	15885903
1	16247744	16250526
5	10188449	10190953
3	12876557	12877602
4	2789912	2791964
2	4548189	4549684
4	6677607	6678464
4	5555250	5556215
3	16100779	16106146
3	11449920	11450624
1	29346088	29346785
3	12657332	12658072
3	18110576	18112658
2	9338912	9339331
1	3892934	3894550
4	2183836	2184988
2	12392717	12393368
5	13967695	13969880
1	16274135	16274636
3	4454280	4455846
3	16141973	16143534
3	14305005	14306359
3	22766673	22768187
4	10535451	10538296
5	10774462	10775341
4	2090047	2098022
5	11280587	11281827
1	21268598	21308686
5	9203289	9203903
1	13131423	13140032
1	13876008	13876903
2	12734806	12736595
3	16535307	16535926
5	11278892	11279722
3	11363844	11364833
2	10144359	10144900
1	8319742	8320393
1	12363212	12363742
4	2346170	2346763
4	5897340	5897880
2	1802683	1803735
1	20423038	20423755
1	10929734	10930921
3	156254	156734
2	2327575	2328799
3	11403164	11404633
1	17620703	17622221
1	18546809	18547848
1	13199190	13199784
1	23438835	23439126
2	847451	848562
3	10634773	10638763
3	13263409	13263922
2	18972313	18972752
1	22523744	22524129
1	16259021	16259540
5	9567970	9571662
3	16408556	16409282
5	13365301	13366005
2	2821214	2821543
1	22062438	22062911
2	2221729	2222292
1	17403974	17404717
1	12299169	12300035
3	10166432	10168559
5	14962004	14967675
3	15687364	15689172
4	13902693	13903053
4	11000951	11001247
1	12248887	12249511
5	10316369	10319325
3	9442929	9446623
2	6144159	6145066
4	4664011	4665297
1	12508628	12510358
4	2443416	2446022
2	1943406	1947629
5	9020491	9022585
4	9987641	9988304
1	12901453	12903471
1	9583084	9583902
1	25095945	25096681
5	10425536	10427064
5	8896141	8896724
5	10560852	10562439
1	11318586	11319418
1	20433943	20434366
5	8927937	8934283
5	10274641	10275463
1	12885899	12886703
2	8303853	8304301
3	18864639	18865034
4	5345982	5351422
4	4687656	4690644
3	9140045	9140949
3	15682345	15682774
2	1649392	1655591
2	14408478	14412031
5	14044755	14045693
1	26756471	26757187
1	12995390	12995952
4	29422	30779
4	5581486	5586659
5	19493665	19494416
5	14012842	14013245
4	4335922	4339275
4	12590176	12591626
1	17668242	17669458
1	16253110	16253754
1	19226867	19228173
1	23241166	23242785
4	7361591	7364545
4	4222354	4223591
1	24352323	24352782
3	15828376	15831144
5	10199037	10205730
4	134437	135012
5	5644363	5646488
2	6306709	6307408
1	13153261	13154126
3	18738437	18739755
1	24603915	24604603
5	14042728	14044111
3	15220980	15221638
3	5152309	5155184
5	16049723	16050702
3	20658017	20658637
2	4836092	4836785
2	884670	889253
2	6103306	6103971
5	13509560	13510488
4	9574549	9575537
4	6098752	6099138
3	11494999	11496909
1	17589787	17590594
2	4328077	4328720
4	15626133	15627016
3	22383812	22390339
2	5557065	5558124
1	12119776	12120413
4	2468962	2469399
5	9092791	9094129
5	14869491	14870158

[truncated: 17 more sheets: k9me2_day1to4_increased, k9me2_day4to7_decreased, k9me2_day4to7_increased, k27ac_day0to1_decreased, k27ac_day0to1_increased, k27ac_day1to4_decreased, k27ac_day1to4_increased, k27ac_day4to7_decreased, k27ac_day4to7_increased, k27me3_day0to1_decreased, k27me3_day0to1_increased, k27me3_day1to4_decreased, k27me3_day1to4_increased, k27me3_day4to7_decreased, k27me3_day4to7_increased, K27ac_K27me3_overlap, Profile05_k27ac]
