# Supplementary material for: Retrograde signals control dynamic changes to the chromatin state at photosynthesis-associated loci
Source: Nat Commun. 2025 Jul 15;16:6527. doi: 10.1038/s41467-025-61831-w (PMC12264055; doi:10.1038/s41467-025-61831-w)
Supplement: Supplementary file 5 — Supplementary Data 4 [file 41467_2025_61831_MOESM5_ESM.xlsx]

## Sheet: front
Supplemetary Table 3: GO ontology terms
Gene Ontology Enrichment produced at each set of DERs.

## Sheet: k4me3_day0to1_decreased
GO:0050896	3.46056e-10
GO:0006811	1.48543e-08
GO:0044419	4.91044e-08
GO:0002376	2.47573e-07
GO:0007568	2.66548e-07
GO:0019825	4.34967e-06
GO:0042430	1.95486e-05
GO:0051668	3.29229e-05
GO:0007154	0.000282305
GO:0009605	0.000327843
GO:0009646	0.000885018
GO:0015698	0.000932004
GO:1903509	0.00176034
GO:0042537	0.00223082
GO:0008219	0.00223082
GO:0034284	0.00223082
GO:0042221	0.00223082
GO:0003824	0.00223082
GO:1901362	0.00237986
GO:1901698	0.00268198
GO:0010256	0.00357164
GO:0065008	0.00415317
GO:0009308	0.00494337
GO:0009607	0.00500908
GO:0006643	0.0123016
GO:0005576	0.0198102
GO:0006952	0.0205015
GO:0018130	0.0205015
GO:0046149	0.0229948
GO:0051259	0.0241645
GO:0009838	0.0251668
GO:0043617	0.0251668
GO:0019748	0.0288189
GO:0072593	0.0288189
GO:0010167	0.0288189
GO:0072341	0.0315534
GO:0070589	0.0315534
GO:0019438	0.0315534
GO:1901681	0.0391226
GO:0009642	0.0442571
GO:0006082	0.0446791
GO:0006012	0.0470873
GO:0009072	0.0481441
GO:0043167	0.0490776
GO:0009404	0.0490776
GO:0005773	0.0491679

## Sheet: k4me3_day0to1_increased
GO:0006260	2.02723e-41
GO:0008283	4.04971e-25
GO:0007049	1.23347e-24
GO:0032259	7.85665e-23
GO:0007017	2.04065e-22
GO:0008213	2.04065e-22
GO:0051301	2.15585e-20
GO:0018193	4.2391e-19
GO:0006259	5.46045e-14
GO:0071840	1.72277e-12
GO:0006974	1.72277e-12
GO:0051276	6.24333e-12
GO:0003774	1.98671e-11
GO:0048464	4.062e-10
GO:0040029	3.26466e-09
GO:0055044	4.23259e-08
GO:0030054	4.63726e-08
GO:0061647	4.98223e-08
GO:0007010	4.59442e-07
GO:0032502	1.2694e-06
GO:0071944	1.32509e-06
GO:0009411	2.09918e-06
GO:0071554	2.26655e-06
GO:0016458	4.10996e-06
GO:0044770	7.21229e-06
GO:0048465	8.43574e-06
GO:0050793	1.75063e-05
GO:0032501	1.94092e-05
GO:0010583	2.82295e-05
GO:0090066	3.13887e-05
GO:0031225	3.63128e-05
GO:0043228	4.93732e-05
GO:0140657	6.50425e-05
GO:0065007	7.83346e-05
GO:0048646	8.64993e-05
GO:0070925	0.000122356
GO:0009524	0.000182022
GO:0040007	0.000210549
GO:0007166	0.000370709
GO:0048367	0.000372885
GO:0000910	0.000422522
GO:0140097	0.000429088
GO:0043412	0.000542589
GO:0000003	0.000648398
GO:0006270	0.000700192
GO:0009888	0.00120295
GO:0034401	0.00167746
GO:0009314	0.00250726
GO:0051258	0.00464907
GO:0003677	0.00487467
GO:0005634	0.0052275
GO:0051726	0.00524275
GO:0046483	0.00554317
GO:0010033	0.0059076
GO:0016798	0.0059076
GO:1903047	0.0059076
GO:0140546	0.00826841
GO:0048589	0.00891172
GO:0005856	0.00905689
GO:2000241	0.00921746
GO:0016020	0.00973666
GO:0010498	0.00976668
GO:0009825	0.0102549
GO:0035383	0.0115547
GO:0006725	0.0116153
GO:0009615	0.0116298
GO:0080167	0.0119284
GO:0099080	0.0125333
GO:0005694	0.0133231
GO:0035173	0.0149962
GO:0018205	0.0202812
GO:0006304	0.020462
GO:1901360	0.0209356
GO:0090698	0.0225836
GO:0046471	0.0231275
GO:0009892	0.0244631
GO:0043473	0.0248319
GO:0008152	0.0284503
GO:0090696	0.0298056
GO:0033865	0.0325742
GO:0010073	0.0329599
GO:0009346	0.0355043
GO:0007000	0.0389704
GO:0043168	0.0389704
GO:0030554	0.0434865
GO:0030337	0.0434865
GO:0008092	0.0455685
GO:0006325	0.0485324
GO:0030247	0.0499921

## Sheet: k4me3_day1to4_decreased
GO:0005634	0.000133959
GO:0050896	0.000397518
GO:0009611	0.000596579
GO:0044419	0.00117255
GO:0042430	0.00253658
GO:0140110	0.00265393
GO:0065007	0.00472612
GO:0007154	0.00472612
GO:0080167	0.00472612
GO:0051668	0.00590853
GO:0009694	0.0239458
GO:0002376	0.0239458
GO:0003677	0.0239458
GO:0006260	0.0260766
GO:0009308	0.0260766
GO:0009643	0.0260766
GO:0023052	0.0260766
GO:0031225	0.0404099
GO:0019748	0.0434486
GO:0009058	0.0490464

## Sheet: k4me3_day1to4_increased
GO:0006643	0.00298408
GO:0042578	0.00780726
GO:0010035	0.00780726
GO:1903509	0.00780726
GO:0043169	0.0350871
GO:0016036	0.0431972

## Sheet: k4me3_day4to7_decreased
GO:0006260	2.09865e-26
GO:0051301	3.08879e-22
GO:0008283	1.23068e-21
GO:0007017	2.70979e-18
GO:0007049	5.68441e-15
GO:0071554	2.08258e-14
GO:0071944	1.89465e-13
GO:0008213	2.94035e-11
GO:0007010	8.05236e-10
GO:0031225	2.2871e-09
GO:0040007	2.2871e-09
GO:0009888	2.2871e-09
GO:0055044	1.79925e-08
GO:0030054	1.86715e-08
GO:0032502	2.83191e-08
GO:0005576	2.83191e-08
GO:0044770	5.95787e-08
GO:0018193	7.26898e-08
GO:0016310	9.05289e-08
GO:0071840	3.84385e-07
GO:0032259	1.29041e-06
GO:0090627	1.32099e-06
GO:0044260	1.57804e-06
GO:0043473	1.68303e-06
GO:0009411	3.53304e-06
GO:0070925	1.21863e-05
GO:0010583	1.21863e-05
GO:0009825	1.25344e-05
GO:0065007	1.57622e-05
GO:0032501	1.57622e-05
GO:0006325	2.1409e-05
GO:0061647	3.28446e-05
GO:0003677	0.0001277
GO:0098772	0.00020382
GO:0005634	0.000236846
GO:1903047	0.000315566
GO:0006304	0.000556246
GO:0051726	0.000574622
GO:0048464	0.000574622
GO:1903509	0.000574622
GO:0031224	0.000848744
GO:0005856	0.000910613
GO:0051276	0.000988298
GO:0016458	0.00104727
GO:0000910	0.00122433
GO:0030312	0.00124753
GO:0009653	0.00124753
GO:0040029	0.00124753
GO:0005199	0.00134027
GO:0016798	0.00160505
GO:0090066	0.00172467
GO:0006270	0.00199928
GO:0007389	0.00211158
GO:0005200	0.00241595
GO:0010087	0.00244306
GO:0006643	0.00259132
GO:0006259	0.00265113
GO:0009828	0.00291338
GO:0046505	0.00328164
GO:0051668	0.00396192
GO:0005507	0.0044978
GO:0034401	0.0044978
GO:0016020	0.00626843
GO:0042398	0.00626843
GO:0030247	0.00655146
GO:0050896	0.00883956
GO:0048646	0.00898365
GO:0033865	0.0110057
GO:0007154	0.0112743
GO:0045298	0.0120554
GO:0003774	0.0145799
GO:0006302	0.0193894
GO:0022622	0.0198033
GO:0048367	0.0198675
GO:0050793	0.0264936
GO:0051258	0.027666
GO:0010073	0.027666
GO:0051172	0.0283943
GO:0009986	0.0290565
GO:0005694	0.0313102
GO:0009889	0.0327085
GO:0071496	0.0388087
GO:0045229	0.0395492
GO:0009269	0.040836
GO:0048468	0.0437933
GO:0008361	0.0446448
GO:0033597	0.0499002

## Sheet: k4me3_day4to7increased
GO:0009579	5.32137e-24
GO:0015979	5.32137e-24
GO:0050896	8.9168e-19
GO:0009657	1.22957e-17
GO:0044419	1.11864e-12
GO:0031984	1.11864e-12
GO:0030076	2.07212e-11
GO:0002376	3.34385e-10
GO:0010114	5.00628e-10
GO:0010218	1.96514e-09
GO:0031975	8.6525e-09
GO:0006091	8.6525e-09
GO:0046906	4.43849e-08
GO:0007568	1.1538e-07
GO:0009536	1.16341e-07
GO:0008219	4.94558e-07
GO:0006811	5.54779e-07
GO:0016020	6.61338e-07
GO:0010016	6.80198e-07
GO:0006739	9.16776e-07
GO:0022613	2.822e-06
GO:0042537	2.822e-06
GO:0034660	2.822e-06
GO:0009637	3.27314e-06
GO:0044283	9.63459e-06
GO:0051156	9.63459e-06
GO:0051668	2.25415e-05
GO:0019748	2.25415e-05
GO:0042221	2.89919e-05
GO:0072593	5.17943e-05
GO:0006952	5.56372e-05
GO:0051246	8.67968e-05
GO:0006082	0.000105762
GO:0019825	0.000125222
GO:0044281	0.000218932
GO:0009607	0.000239025
GO:0043933	0.000563272
GO:0010033	0.00105747
GO:0016491	0.00105747
GO:0042592	0.00135816
GO:0006766	0.00173824
GO:0016311	0.00178763
GO:0010287	0.00196617
GO:1902600	0.00255425
GO:0048046	0.00268228
GO:0033559	0.00394303
GO:0007154	0.00407145
GO:0043617	0.00425119
GO:0010304	0.00425804
GO:0018958	0.00459266
GO:0009069	0.00612797
GO:1901615	0.00625336
GO:0034284	0.00661341
GO:0009719	0.00765783
GO:0003727	0.00872103
GO:0006520	0.00872103
GO:0033013	0.0093798
GO:0009526	0.0100946
GO:0009605	0.0100946
GO:0051179	0.0106666
GO:0044272	0.0114167
GO:0010374	0.0129025
GO:0048366	0.0163286
GO:0031090	0.0174436
GO:0015977	0.0180944
GO:0006081	0.0211983
GO:0022900	0.0222697
GO:0000165	0.0223009
GO:0019904	0.0231221
GO:0046777	0.0236262
GO:0009617	0.0258648
GO:0005737	0.0260987
GO:0018198	0.0307822
GO:0034285	0.0318274
GO:0009646	0.032617
GO:0009416	0.032617
GO:0006790	0.0344651
GO:0046490	0.0367284
GO:0048511	0.0370033
GO:1901700	0.0373934
GO:0008194	0.0419528
GO:0009642	0.0419528
GO:0006629	0.0419528
GO:0009743	0.0429791
GO:0005982	0.0446609
GO:0051640	0.0451685
GO:0051644	0.0451685
GO:0003863	0.0451685
GO:0009308	0.0475715
GO:0009694	0.047818
GO:0048571	0.0478785
GO:0031226	0.048301
GO:0009768	0.0499332

## Sheet: k27ac_day0to1_decreased
GO:0006811	8.00422e-06
GO:0019825	8.00422e-06
GO:0071944	0.00542577
GO:0010167	0.0133272
GO:0036094	0.0378407

## Sheet: k27ac_day0to1_increased
GO:0012505	6.76689e-27
GO:0043228	1.72407e-13
GO:0032991	3.33011e-13
GO:0016020	1.0575e-12
GO:0031982	3.07237e-11
GO:0005829	5.8393e-11
GO:0032259	1.3662e-10
GO:0071840	5.47837e-10
GO:0055044	1.04812e-09
GO:0030054	1.1382e-09
GO:0005198	1.71455e-09
GO:0005737	1.99349e-09
GO:0071944	3.81621e-09
GO:0043226	8.83339e-09
GO:0009987	1.69343e-08
GO:0031984	7.36678e-07
GO:0019693	1.14382e-06
GO:0031974	1.18612e-06
GO:0005622	9.17832e-06
GO:0072527	2.61191e-05
GO:0040029	5.80251e-05
GO:0034976	8.4106e-05
GO:1901564	9.43843e-05
GO:0030674	0.000131758
GO:0051169	0.000200639
GO:0090066	0.000206757
GO:0006396	0.000667514
GO:0140640	0.000772804
GO:0043170	0.00129229
GO:0034660	0.00219442
GO:0099080	0.0023453
GO:0048475	0.0023453
GO:0055086	0.0037866
GO:0040007	0.00381893
GO:0044703	0.00388588
GO:0006457	0.0042076
GO:0031503	0.00539791
GO:0006839	0.00588124
GO:1901265	0.00600556
GO:0043412	0.00600556
GO:0006793	0.00600556
GO:0009553	0.00621226
GO:0045182	0.00713029
GO:0033365	0.00788288
GO:0005515	0.00792687
GO:0032504	0.00929164
GO:0016125	0.00948653
GO:0006807	0.0112453
GO:0008213	0.0113244
GO:0006816	0.0115213
GO:0005794	0.0149936
GO:0048507	0.0149936
GO:0016757	0.0212647
GO:0008214	0.0214063
GO:0006403	0.0222048
GO:0048856	0.0224339
GO:0035383	0.0251698
GO:0043603	0.0274528
GO:0071554	0.0274528
GO:0016192	0.0297928
GO:0071166	0.0297928
GO:0010629	0.0332685
GO:0050793	0.0336551
GO:0007017	0.0361001
GO:0110154	0.0465829
GO:0004648	0.0491548

## Sheet: k27ac_day1to4_increased
GO:0140110	1.08419e-07
GO:0071944	0.00055729
GO:0005634	0.00170434
GO:0055044	0.0126678
GO:0030054	0.0126678
GO:0005732	0.0250415
GO:0065007	0.0412033

[truncated: 9 more sheets: k27ac_day4to7_decreased, k27ac_day4to7_increased, k27me3_day0to1_increased, k27me3_day1to4_decreased, Overlap_Figure2D, k27ac_profile02, k27ac_profile03, k27ac_profile05_Figure2B, K27ac_K27me3_overlap]
