# Supplementary material for: Retrograde signals control dynamic changes to the chromatin state at photosynthesis-associated loci
Source: Nat Commun. 2025 Jul 15;16:6527. doi: 10.1038/s41467-025-61831-w (PMC12264055; doi:10.1038/s41467-025-61831-w)
Supplement: Supplementary file 6 — Supplementary Data 5 [file 41467_2025_61831_MOESM6_ESM.xlsx]

## Sheet: Sheet1
Supplemetary Table : Primers used in this paper.
ChIP-qPCR primers:
ChIP	AT5G38430	RBCS1B	forward	GCTCTCCTCTGCCGCTGTG
			reverse	CTCTTCCCCCATTGCTTGTG
ChIP	AT5G38410	RBCS3B	forward	AGGAGAGCATAGAGGAAGCCA
			reverse	GTGGCAGTAAACGACGTTATCA
ChIP	At4g05180	PSBQ2	forward	TGAGACCCAACCGAGACTCT
			reverse	AAGCAGTGACTTCGATGGCT
ChIP	AT3G16140	PSAH-1	forward	GGAAGGCTTGATGGAGAGC
			reverse	GTTGCCACGTGTCAGAAGAA
ChIP	AT3G27690	LHCB2.4	forward	ATCATCATGCGTCGTACCGT
			reverse	TCCTAGGTATTTGGGACGGTCT
ChIP	AT3G61470	LHCA2	forward	CTGCCATTTCTTCTCCAAGG
			reverse	ACAACCGCACACACATTCTC
ChIP	AT4G10340	LHCB5	forward	ATGAGCTCGCCAAGTGGTAT
			reverse	CTCCAGCAACTTCACCGTTT
ChIP	AT1G61520	LHCA3	forward	CAGAGAAAATGGCAGCACAA
			reverse	CTTGACAGGTGGAGTTGCAG
ChIP	At2g05070	LHCB2.2	forward	GGCGAAGGAGGATTGTTGGA
			reverse	TCACCATCCCATCATAACTCACA
ChIP	AT3G59400	GUN4	forward	GTGGAGGAGGAGGTGGAAGA
			reverse	GCCAATCTCACTTCGGACCA
ChIP	AT5G54190	PORA	forward	TCTCCGAGACAGGTCATAAACAA
			reverse	CTCTGCTTTCTCTGTCCGCA
ChIP	AT4G27440	PORB	forward	GCCTCGTCTGGGTTAGGTCT
			reverse	ACGGATTTAGCAGCTCTCTCG
ChIP	AT1G04810	UBC (control1)	forward	TTGGCCCGAGATCTCCACTA
			reverse	CCCAGTAAGCAAACAGAATAGCC
ChIP	AT1G18070	EF-1α (control2)	forward	CTCGAGAACCCGTACCCATG
			reverse	GGATCCCTTAACGCGCTTCT
ChIP	around	Control3	forward	TCACCGGAATCACTGTCACC
	AT1G48990		reverse	TGTAGCCAAGATGAGTCCAGC
ChIP	around		forward	CGCTGTTCACCCGTTAGAGA
	AT5G06380	Control4	reverse	CGCCAGAAACCACCACTGTA
RT-qPCR primers:
RNA	AT5G38430	RBCS1B	forward	GCTCTCCTCTGCCGCTGTG
			reverse	CTCTTCCCCCATTGCTTGTG
RNA	AT5G38410	RBCS3B	forward	CCTGACCTTAGTGACGTCGAATTG
			reverse	CGGTACACAAATCCGTGCTCTAAC
RNA	At4g05180	PSBQ2	forward	ACACCGTTATCTCCGCTAAGCC
			reverse	TGATCTCGCCGCATAGTCCAAG
RNA	AT3G16140	PSAH-1	forward	GCTAAGCTCTCCATCAAGCCTTCC
			reverse	ACCATTAGCCCGGATGGATTTGG
RNA	AT3G27690	LHCB2.4	forward	GCCATCCAACGATCTCCTC
			reverse	TGGTCCGTACCAGATGCTC
RNA	AT3G61470	LHCA2	forward	TCAAGAACGGAAGGTTGGCTATG
			reverse	TCTCACTTGGGTGTGAAAGCAG
RNA	AT4G10340	LHCB5	forward	TTCAGGGCAGTTTCAAGA
			reverse	GCTCATCGCTAGTCTCAG
RNA	AT1G61520	LHCA3	forward	AAACCAGTTGCGTCTGCCTCAC
			reverse	ATGGTCTGTTGGCTCCTTGCTTG
RNA	At2g05070	LHCB2.2	forward	CCAGCGACCTCATCCAAAAG
			reverse	AAGTACTTGGGACGGTCTGG
RNA	AT3G59400	GUN4	forward	CTTACACACACCACCGCAAC
			reverse	AGGTGGAAGAAGCAGAGCAG
RNA	AT5G54190	PORA	forward	GTTCGGTGTTTCACTTTCGGAG
			reverse	GCTCTGTTCCCTCTTGCATCT
RNA	AT4G27440	PORB	forward	GAGCTTAGTGTTGCGACGAACC
			reverse	TGTATTCGTGTTCCCGGTAATGG
RNA	AT1G04810	UBC	forward	AGGAAGCAGAGTCTATGCAGGTTG
			reverse	ACACGCGCAGGATTGACTAGAATC
RNA	AT1G18070	EF-1α	forward	AAATTCTCACCCGGTCCTGCAC
			reverse	TGGTTGTTATGCCGAACAAGGAAC
RNA	AT2G30470	VAL1	forward	AGCCTACCATCGTTGTCATTGAGG
			reverse	TTTCCAAAGACAGGAGGTTCGTC
RNA	AT3G48430	REF6	forward	CCGGAATACCGTGTTGCAGGTTAG
			reverse	CCGAATGATAAGCTCCCGGAAAGG
RNA	AT2G20570	GLK1	forward	GTGTGGCCCAAACACTTACCTC
			reverse	ACTGGCGGTGCTCTAAATCTCG
Cloning primers
cloning	AT2G30470	VAL1	forward	CACCATGTTTGAAGTCAAAATGGG
cloning	AT2G30470	VAL1	reverse	GCTTGAAACTCTCGGCTCTTCA
cloning	AT3G48430	REF6	forward	GGGGACAAGTTTGTACAAAAAAGCAGGCTTAATGGCGGTTTCAGAGCAGAG
cloning	AT3G48430	REF6	reverse	GGGGACCACTTTGTACAAGAAAGCTGGGTTCCTTTTGTTGGTCTTCTTAACCGAATGAC
Cloning primers
genotyping	val1-2	VAL1	LP	CCTCTTTCCAAAGACAGGAGG
genotyping			RP	GTCGCATTGGTCGTCTAGTTC
genotyping	-	SALK LB1.3	-	ATTTTGCCGATTTCGGAAC
genotyping	-	SAIL LB3	-	TAGCATCTGAATTTCATAACCAAT
genotyping	glk1;glk2	GLK1	LP	ATTTCGGGTACACCCGCCTCAATA
genotyping			RP	TAACTGTTCCACTGCCTCCACGAA
genotyping		GLK2	LP	CGACGGAAGACTTGCCGGACTT
genotyping			RP	GTGTAACTCCGGCGTCCAATCC
genotyping	spm5	GLK1	-	CGGGATCCGACACTCTTTAATTAACTGACACTC
genotyping	2bgs2			AACTGCAGGTTACTGATCCGATTGTTCTT
genotyping	spm8	GLK2	-	GTTTTGGCCGACACTCCTTACC
genotyping	ara4			TCCGATGTGACCTATATTTC
genotyping	ref6-3	REF6	LP	AGGTTTGGATGTCACATCAGG
genotyping		REF6	RP	CAGTTGCAACTCTGGAGAAGG
genotyping	GLK2ox	35S promoter	forward	CCACTATCCTTCGCAAGACCCTTC
genotyping		GLK2	reverse	CAAATTTCCGGTGTAACTCCGG
