# Supplementary material for: Retrograde signals control dynamic changes to the chromatin state at photosynthesis-associated loci
Source: Nat Commun. 2025 Jul 15;16:6527. doi: 10.1038/s41467-025-61831-w (PMC12264055; doi:10.1038/s41467-025-61831-w)
Supplement: Supplementary file 9 — Source data [file 41467_2025_61831_MOESM9_ESM.xlsx]

## Sheet: Figure 2
	Figure 2	g	LOG2_normalized_average						LOG2_normalized_average						LOG2_normalized_average
			RNA	0h	6h	12h	24h		ChIP	27ac_dark	27ac_06h	27ac_12h	27ac_24h		ChIP	27me3_dark	27me3_06h	27me3_12h	27me3_24h
			RBCS1B	0	5.77474	5.9773	6.29989		RBSC1B	-0.00278239	1.70352	0.468495	1.77755		RBSC1B	-0.450806	-0.101991	0.416651	-0.594964
			RBCS3B	-1.60171e-16	2.55801	3.553	4.75586		RBSC3B	-0.0129144	0.952722	1.01991	1.29768		RBSC3B	-0.138894	-0.509404	1.31787	-0.730058
			PSBQ2	0	3.55766	3.98368	5.67346		PSBQ2	-0.0169375	0.81081	0.139343	1.41114		PSBQ2	-0.146365	-0.582072	0.276735	0.275848
			PSAH1	0	1.98838	2.46269	4.56241		PSAH1	-0.0314767	1.68893	1.42616	1.81485		PSAH1	-0.500688	0.85407	2.27505	-0.0460497
			LHCB2.4	0	5.98654	5.74245	8.22458		LHCB2.4	-0.0501907	1.6715	0.625918	0.431536		LHCB2.4	-0.339964	0.241214	1.73986	0.687609
			LHCA2	3.20343e-16	3.57399	4.46556	7.54974		LHCA2	-0.0374836	2.17628	1.19758	2.04664		LHCA2	-0.0740662	1.25626	2.46898	1.50816
			LHCB5	0	3.37408	3.64268	5.40289		LHCB5	-0.0616289	0.856534	0.490425	2.54907		LHCB5	-1.64935	0.561992	1.52005	1.21354
			LHCA3	3.20343e-16	3.08251	3.16779	6.06341		LHCA3	-0.0281458	1.16016	-0.20379	1.38825		LHCA3	-0.709211	0.794121	1.00478	0.429834
			EF1	0	0.335245	0.236816	0.286351		Control1	-0.000325218	-0.00824672	-0.049593	-0.148765		Control3	-0.00388351	-0.0880502	0.142783	0.245283
			UBC	0	-0.333861	-0.239594	-0.205676		Control2	-0.000327502	0.007594	0.0489403	0.148112		Control4	-0.00401296	0.0801537	-0.15068	-0.25318
			AVERAGE	0h	6h	12h	24h		AVERAGE	0h	6h	12h	24h		AVERAGE	0h	6h	12h	24h
			RNA_PhANGs	0	3.737	4.1244	6.0665		27ac_PhANGs_AVERAGE	-0.030195	1.37756	0.645506	1.58959		27me3_PhANGs_AVERAGE	-0.501168	0.314274	1.3775	0.342989
			RNA_Controls	0	0.0007	-0.0014	0.0403		27ac_Controls_AVERAGE	-0.00032636	-0.00032636	-0.00032636	-0.00032636		27me3_Controls_AVERAGE	-0.00394824	-0.00394824	-0.00394824	-0.00394824
			SE	0h	6h	12h	24h		SE	0h	6h	12h	24h		SE	0h	6h	12h	24h
			RNA_PhANGs	0.2783	0.2297	0.4133	0.2952		27ac_PhANGs_se	0.0182781	0.467438	0.510841	0.582478		27me3_PhANGs_se	0.478236	0.625583	0.743803	0.744045
			RNA_Controls	0.0719	0.1512	0.1041	0.3736		27ac_Controls_se	6.47282e-05	0.0841019	0.146731	0.249231		27me3_Controls_se	1.14195e-06	0.00792036	0.0492666	0.148439

## Sheet: Figure 3
		Figure 3	b		Day4 Control			Day4 Linco			Day7 Control			Day7 Linco
					A	B	C	A	B	C	A	B	C	A	B	C
				RBSC1B	1.22303	0.825171	0.951803	0.668044	1.0571	1.00488	2.07875	2.00141	2.98578	0.520541	0.580256	0.576804
				RBCS3B	1.27721	0.913706	0.809085	0.77914	1.16094	1.3547	2.11682	2.08578	2.443	0.626255	0.818652	0.555998
				PSBQ1	1.26784	0.859881	0.872281	0.302752	0.693472	0.626304	2.54693	2.46412	2.8828	0.467986	0.443655	0.217751
				PSAH1	1.12916	0.954169	0.916675	0.598298	1.94412	1.77981	3.7752	3.47356	3.53268	1.04407	0.74616	0.438629
				LHCB2.4	1.28187	0.920826	0.7973	0.680232	1.49135	1.93229	2.52444	2.35523	2.42819	0.714639	0.731575	0.537327
				LHCA2	1.1628	1.04271	0.794487	0.488425	1.76292	2.74327	2.6388	4.05317	3.39611	0.266021	0.515091	0.468252
				LHCB5	1.17097	1.13226	0.696769	0.923196	0.97883	2.22672	1.94076	2.94988	3.49049	0.967668	0.916821	0.604213
				LHCA3	1.28789	0.817605	0.894508	0.486133	1.78369	2.10775	2.41659	2.15725	2.89185	0.953205	0.661808	0.490392
				Control1	0.979233	0.977377	1.04339	0.939694	0.963679	0.966255	0.829391	0.910422	0.766672	0.604739	0.973143	0.980575
				Control2	1.01176	1.07434	0.913901	0.815899	0.80339	0.875252	0.763247	0.780786	0.754876	1.30472	1.05178	0.974346
				MEAN	A	B	C	D		DESVESTP	A	B	C	D			Ttest
					Day4 Control	Day4 Linco	Day7 Control	Day7 Linco			Day4 Control	Day4 Linco	Day4 Control	Day4 Linco			AvsB	AvsC	AvsD	CvsD
				RBSC1B	1	0.910008	2.35532	0.5592		RBSC1B	0.16596	0.172418	0.446925	0.0273727		RBSC1B	0.623064	0.037459	0.0605612	0.0291981
				RBCS3B	1	1.09826	2.2152	0.666969		RBCS3B	0.200616	0.239116	0.161577	0.111025		RBCS3B	0.679857	0.00306781	0.128732	0.000689694
				PSBQ1	1	0.540843	2.63128	0.376464		PSBQ1	0.189458	0.170574	0.181034	0.112666		PSBQ1	0.0641665	0.000927017	0.0239896	0.000350539
				PSAH1	1	1.44074	3.59382	0.742951		PSAH1	0.0926007	0.599463	0.130511	0.247179		PSAH1	0.40795	4.8751e-05	0.276849	0.000679345
				LHCB2.4	1	1.36796	2.43595	0.66118		LHCB2.4	0.205595	0.518543	0.0692967	0.0878501		LHCB2.4	0.42879	0.00563233	0.131211	3.56566e-05
				LHCA2	1	1.66487	3.36269	0.416455		LHCA2	0.153367	0.923145	0.577897	0.108078		LHCA2	0.416048	0.0225892	0.0148298	0.0160875
				LHCB5	1	1.37625	2.82704	2.79371		LHCB5	0.214998	0.601803	0.64224	0.160696		LHCB5	0.476999	0.0468915	0.423746	0.0657899
				LHCA3	1	1.45919	2.48857	0.701802		LHCA3	0.205973	0.700658	0.304186	0.191047		LHCA3	0.455627	0.00674593	0.208116	0.00400827
				Control1	1	0.956543	0.835495	0.852819		Control1	0.0306906	0.0119604	0.0588443	0.175445		Control1	0.173142	0.0390573	0.357045	0.904791
				Control2	1	0.831514	0.766303	1.11028		Control2	0.0660242	0.0313463	0.010796	0.141077		Control2	0.0504971	0.0347334	0.394307	0.0739545
		Figure 3	c		Day4 Control rep1	Day4 Control rep2	Day4 Control rep3	Day4 Linco rep1	Day4 Linco rep2	Day4 Linco rep3	Day7 Control rep1	Day7 Control rep2	Day7 Control rep3	Day7 Linco rep1	Day7 Linco rep2	Day7 Linco rep3
				RBSC1B	1.12903	1.08277	1.03743	0.850181	1.68541	1.08911	1.13883	0.901974	0.959194	0.755907	0.798898	1.00771
				RBCS3B	1.50115	2.07998	0.645815	1.30954	2.76753	1.60913	0.799179	0.978541	1.22228	1.81604	0.84512	1.08803
				PSBQ1	1.64626	2.0487	1.8049	1.77817	2.89893	2.48762	1.32458	0.873735	0.801686	2.59415	2.65955	2.14836
				PSAH1	0.371076	1.25813	0.682879	0.923722	1.1089	0.762741	1.67628	0.992739	0.330977	1.67803	0.678549	1.30787
				LHCB2.4	1.4175	1.12023	1.29117	1.628	1.60044	1.32629	1.26128	0.923781	0.814935	2.195	2.52555	2.54967
				LHCA2	2.92	2.74015	3.10761	1.63981	1.52485	1.26192	0.899506	0.961247	1.13925	2.63902	4.82299	2.92064
				LHCB5	1.84111	0.788975	0.50677	2.00389	2.07883	2.10732	0.9899	0.920045	1.07995	2.45419	0.962677	0.629159
				LHCA3	0.734492	1.18426	0.864573	0.739117	1.29303	0.521561	1.37959	0.769202	0.851204	1.32904	0.779609	1.17832
				Control3	0.723824	0.758494	0.916185	0.976851	0.800354	0.999106	0.961734	0.935436	1.10283	0.810122	0.911434	0.828579
				Control4	1.37442	1.3116	1.08585	1.01841	1.243	0.995728	1.03442	1.0635	0.902077	1.22801	1.09151	1.20066
				MEAN	A	B	C	D		DESVESTP	A	B	C	D		Ttest
					Day4 Control	Day4 Linco	Day7 Control	Day7 Linco			Day4 Control	Day4 Linco	Day4 Control	Day4 Linco			AvsB	AvsC	AvsD	CvsD	BvsC	BvsD
				RBSC1B	1.08308	1.20824	1	0.854171		RBSC1B	0.037393	0.351233	0.10091	0.109976		RBSC1B	0.665032	0.367603	0.0860712	0.239703	0.49439	0.287814
				RBCS3B	1.40898	1.8954	1	1.24973		RBCS3B	0.589113	0.628703	0.173395	0.412541		RBCS3B	0.469528	0.432893	0.77154	0.493713	0.174683	0.301099
				PSBQ1	1.83328	2.38824	1	2.46735		PSBQ1	0.165516	0.46291	0.231389	0.227139		PSBQ1	0.226179	0.0175818	0.0376701	0.00306457	0.0332798	0.842544
				PSAH1	0.770696	0.931786	1	1.22148		PSAH1	0.367425	0.141432	0.549243	0.412583		PSAH1	0.609418	0.65283	0.313578	0.673803	0.878947	0.430236
				LHCB2.4	1.2763	1.51824	1	2.42341		LHCB2.4	0.121816	0.136197	0.190024	0.161805		LHCB2.4	0.135318	0.170826	0.00178592	0.00142605	0.0400672	0.00412325
				LHCA2	2.92259	1.47553	1	3.46088		LHCA2	0.150023	0.158169	0.101637	0.96999		LHCA2	0.000727107	0.000258674	0.515908	0.068134	0.0302918	0.0978472
				LHCB5	1.04562	2.06335	1	1.34867		LHCB5	0.574175	0.0436203	0.0654563	0.793486		LHCB5	0.128239	0.518149	0.686359	0.371104	0.050628	0.330662
				LHCA3	0.927776	0.851235	1	1.09566		LHCA3	0.188979	0.324774	0.270493	0.231795		LHCA3	0.790872	0.774089	0.473396	0.723855	0.645581	0.439979
				Control3	0.799501	0.925437	1	0.850045		Control3	0.0837131	0.0889125	0.0735001	0.044058		Control3	0.21873	0.0646467	0.504317	0.0826215	0.41409	0.363119
				Control4	1.25729	1.08571	1	1.17339		Control4	0.123909	0.111602	0.0702523	0.0589674		Control4	0.220092	0.0792726	0.453631	0.0573605	0.418955	0.39758
		Figure 3	e
					Col0 mock rep1	Col0 mock rep2	Col0 mock rep3	Col0 Linco rep1	Col0 Linco rep2	Col0 Linco rep3
				RBSC1B	1.0855	0.79507	1.11943	0.222622	0.484301	0.495099
				RBCS3B	0.943603	0.906545	1.14985	0.88547	0.548741	0.537569
				PSBQ2	1.14769	0.913319	0.938993	0.617565	0.177668	0.14177
				PSAH1	1.12567	0.956754	0.917579	0.701845	0.295235	0.276792
				LHCB2.4	0.97314	0.856544	1.17032	0.884423	0.531285	0.635521
				LHCA2	0.906919	1.01076	1.08232	0.655101	0.298826	0.34833
				LHCB5	0.726079	1.10927	1.16465	0.855327	0.541415	0.418864
				LHCA3	1.12573	0.875606	0.998659	0.682017	0.780797	0.718479
				UBC	1.1238	0.918538	0.957666	0.893933	1.04321	1.14389
				EF1	1.10462	0.967457	0.927928	1.11052	0.851834	0.77686
				MEAN	A	B		DESVESTP	A	B		Ttest
					Col0 mock	Col0 Linco			Col0 mock	Col0 Linco			AvsB
				RBSC1B	1	0.400674		RBSC1B	0.145568	0.125979		RBSC1B	0.0122099
				RBCS3B	1	0.65726		RBCS3B	0.107036	0.161433		RBCS3B	0.0760582
				PSBQ2	1	0.312334		PSBQ2	0.104956	0.216328		PSBQ2	0.0291409
				PSAH1	1	0.424624		PSAH1	0.0902874	0.196169		PSAH1	0.0365773
				LHCB2.4	1	0.683743		LHCB2.4	0.129498	0.148145		LHCB2.4	0.0866319
				LHCA2	1	0.434086		LHCA2	0.072009	0.157582		LHCA2	0.022173
				LHCB5	1	0.605202		LHCB5	0.195006	0.183805		LHCB5	0.105848
				LHCA3	1	0.727097		LHCA3	0.102119	0.0407848		LHCA3	0.0483613
				Control1	1	1.02701		Control1	0.0889825	0.102687		Control1	0.7928
				Control2	1	0.913072		Control2	0.0757138	0.142934		Control2	0.501835
		Figure 3	f
					Col0 mock rep1	Col0 mock rep2	Col0 mock rep3	Col0 Linco rep1	Col0 Linco rep2	Col0 Linco rep3
				RBSC1B	0.920336	0.711306	1.36836	2.08236	2.5792	3.68527
				RBSC3B	0.597803	0.802289	1.59991	2.85128	4.31574	2.18431
				PSBQ2	0.964732	0.81092	1.22435	0.952812	0.961927	0.641231
				PSAH1	0.816119	0.956606	1.22727	1.09322	1.00706	2.36361
				LHCB2.4	0.840657	0.762661	1.39668	1.84983	2.08244	2.83809
				LHCA2	0.926132	0.480848	1.59302	2.52308	2.26351	2.25947
				LHCB5	0.598996	1.16953	1.23148	3.0768	2.99701	3.03721
				LHCA3	0.392152	1.11764	1.49021	3.28425	2.83596	2.51038
				Control3	1.00849	0.856899	1.13461	1.12093	1.11899	1.005
				Control4	0.978554	1.15167	0.86978	0.880395	0.881922	0.981951
				MEAN	A	B		DESVESTP	A	B		Ttest
					Col0 mock	Col0 Linco			Col0 mock	Col0 Linco			AvsB
				RBSC1B	1	2.78228		RBSC1B	0.274091	0.669954		RBSC1B	0.025
				RBSC3B	1	3.11711		RBSC3B	0.432335	0.890222		RBSC3B	0.039
				PSBQ2	1	0.85199		PSBQ2	0.170614	0.149076		PSBQ2	0.408
				PSAH1	1	1.48796		PSAH1	0.170635	0.620175		PSAH1	0.344
				LHCB2.4	1	2.25679		LHCB2.4	0.282298	0.421872		LHCB2.4	0.025
				LHCA2	1	2.34869		LHCA2	0.457037	0.123326		LHCA2	0.016
				LHCB5	1	3.037		LHCB5	0.284678	0.0325763		LHCB5	0.001
				LHCA3	1	2.87687		LHCA3	0.455932	0.317253		LHCA3	0.009
				Control3	1	1.08164		Control3	0.113534	0.0541981		Control3	0.411
				Control4	1	0.914756		Control4	0.116074	0.0475181		Control4	0.391

## Sheet: Figure 4
	Figure 4	a		Col0	Col0	gun1_rep1	gun1_rep2
			RBCS3B	0.971415	1.02858	2.24336	1.39055
			PSBQ2	0.971415	1.02858	2.93968	3.83881
			PSAH-1	0.819192	1.18081	1.59635	2.20347
			LHCB5	1.05453	0.945469	1.48875	1.74606
			LHCB2.2	1.03205	0.967953	2.51056	2.7664
			GUN4	1.0407	0.9593	1.85968	1.87261
			PORA	1.08557	0.914433	0.790561	1.39566
			PORB	1.03032	0.969684	1.59172	1.57526
			UBC	0.980075	1.01993	0.878713	0.887897
			EF1	1.01993	0.980075	1.13758	1.12581
				AVERAGE			SE
				Col0	gun1		col_se	gun1_se
			RBCS3B	1	1.81696		0.0285845	0.607387
			PSBQ2	1	3.38925		0.0285845	0.955549
			PSAH-1	1	1.89991		0.180808	0.20777
			LHCB5	1	1.6174		0.0545312	0.271641
			LHCB2.2	1	2.63848		0.0320471	0.771303
			GUN4	1	1.86615		0.0406999	0.45019
			PORA	1	1.09311		0.0855672	0.0619358
			PORB	1	1.58349		0.0303159	0.311018
			UBC	1	0.883305		0.0199253	0.0706063
			EF1	1	1.13169		0.0199253	0.0787509
	Figure 4	b										AVERAGE	AVERAGE
				Col0_L_rep1	Col0_L_rep2	Col0_L_rep3	gun1_L_rep1	gun1_L_rep2	gun1_L_rep3			Col0	gun1	SE (gun1)		T.TEST Col0 vs gun1)
			RBSC3B	1	1	1	18.405	6.44978	21.8349		RBSC3B	1	15.5632	6.59455		0.03542
			LHCB2.2	1	1	1	36.1359	32.4298	11.8097		LHCB2.2	1	26.7918	10.7015		0.0270667
			LHCB5	1	1	1	10.5709	9.50872	7.23618		LHCB5	1	9.10527	1.39097		0.00118254
			PSBQ2	1	1	1	15.5844	19.2829	24.3395		PSBQ2	1	19.7356	3.58857		0.00179382
			GUN4	1	1	1	7.90097	3.46435	4.64355		PSAH1	1	9.75823	1.87631		0.0308371
			PSAH1	1	1	1	10.3056	9.46488	9.50418		GUN4	1	5.33629	0.387411		5.70537e-06
			PORA	1	1	1	3.5317	12.4602	19.2737		PORA	1	11.7552	6.44595		0.0776933
			PORB	1	1	1	6.14195	8.18274	6.64328		PORB	1	6.98932	0.868338		0.000618734
			UBC	1	1	1	0.85581	0.719581	0.993008		UBC	1	0.993008	0		ns
			EF1	1	1	1	1.16637	1.36468	1.00709		EF1	1	1.00709	0		ns

## Sheet: Figure 5
	Figure 5	f	DARK	Col0	47.388	36.661	35.074	36.4	38.014	38.786	41.126	36.829	40.213	34.712	34.06	53.513	43.304	42.074	48.391	39.458	53.772	35.782	35.103	36.51	57.783	46.616	35.439	33.6	48.384	38.119	36.033	34.618	41.315	34.828	46.793	22.15	53.537	26.158	34.255	24.524	47.013	45.308	30.632	21.21
				glk1glk2	44.041	59.954	48.06	49.63	40.251	39.728	31.878	29.017	39.987	51.406	28.126	27.879	21.621	36.642	37.862	34.549	58.187	51.638	51.933	49.703	29.969	30.326	57.116	36.914	48.664	27.958	50.429	31.404	34.243	38.356	47.586	34.424	42.841	41.953	47.847	53.344	36.977	41.704	45.313	32.629	43.385	24.946	48.895	33.808	40.339
				ref6-3	30.285	25.062	23.572	20.255	11.57	33.667	64.893	35.672	29.845	36.09	24.296	28.477	16.099	57.379	56.006	23.928	34.042	40.129	49.745	34.915	31.765	47.336	20.977	32.561	17.248	28.456	39.477	32.966
				VAL1ox	38.354	35.449	41.544	33.856	49.475	34.567	38.084	42.453	36.098	26.98	32.385	46.214	40.643	32.115	26.874	31.974	28.958	47.525	48.121	53.863	59.692	47.796	45.836	33.273	31.439	41.963	42.189	64.159	40.357	50.908	58.782	31.637	53.12	40.809	60.589	32.691	50.472	37.963	31.71	26.612	45.882	57.328	42.599	63.329	45.165
				Dunnett's multiple comparisons test	Mean Diff,	95,00% CI of diff,	Significant?	Summary	Adjusted P Value
				Col0 vs. glk1glk2	-0.5429	-6,683 to 5,597	No	ns	0.9997
				Col0 vs. ref6-3	6.04	-1,241 to 13,32	No	ns	0.1495
				Col0 vs. VAL1ox	-1.96	-7,881 to 3,961	No	ns	0.9331
			10h	Col0	88.469	87.449	69.342	94.95	127.251	93.462	98.895	92.973	103.969	92.136	79.958	114.651	119.962	86.187	101.326	102.455	79.981	112.862	112.434	92.24	113.192	99.254	121.052	109.211	113.592	107.717	108.663	110.392	108.894	85.457	105.684	112.888	118.197	117.957	119.08	98.082	92.957	109.226	99.77	124.315	115.522	124.179	106.788	104.883	118.608
				glk1glk2	60.434	90.21	67.242	69.165	58.962	61.89	44.848	67.623	69.713	77.174	58.82	46.1	76.01	49.561	44.923	49.767	65.546	65.775	68.877	97.565	84.913	69.565	88.991	51.015	78.927	69.961	69.962	61.016	79.767	59.199	50.545	54.868	67.292	71.019	66.763	57.711	79.601	87.686	51.265	59.23	61.033	77.027	68.6	61.134	50.577
				ref6-3	67.281	103.61	90.766	71.236	71.389	75.935	49.921	51.38	55.328	56.044	63.977	87.436	51.208	58.505	85.925	67.923	69.332	61.07	71.667	66.114	63.953	71.519	98.697	73.885	80.444	60.071	78.163	59.465	91.352	64.874	76.768	34.476	77.613	73.16	83.675	76.095	83.096	80.281	75.903	70.85	75.465	66.923	77.197	111.287	62.547
				VAL1ox	83.086	89.877	91.865	123.275	91.378	109.622	97.472	90.961	113.152	102.894	91.328	109.3	112.188	115.932	91.217	72.798	61.496	73.887	120.016	105.288	100.162	116.519	114.394	93.296	96.655	97.535	76.976	110.698	116.02	93.859	96.391	103.892	73.12	96.029	89.5	97.324	81.749	90.667	89.547	108.114	91.004	113.499	115.485	98.598	91.311
				Dunnett's multiple comparisons test	Mean Diff,	95,00% CI of diff,	Significant?	Summary	Adjusted P Value
				Col0 vs. glk1glk2	40.74	33,67 to 47,81	Yes	****	<0,0001
				Col0 vs. ref6-3	33.07	25,75 to 40,39	Yes	****	<0,0001
				Col0 vs. 35S:VAL1	7.745	0,7384 to 14,75	Yes	*	0.0219
	Figure 5	g			Col0_rep1	Col0_rep2	glk1glk2_rep1	glk1glk2_rep2	ref6-3_rep1	ref6-3_rep2	VAL1ox_rep1	VAL1ox_rep2
				LHCB2.2	1.26725	0.732745	0.345012	0.698782	1.00731	1.98234	1.34661	1.23515
				LHCB5	0.942122	1.05788	0.0629753	0.188404	0.347992	0.535455	0.043364	0.440929
				RBSC3B	1.2531	0.746897	0.292085	0.110882	0.299663	0.424609	0.369687	0.379222
				PSBQ2	1.0281	0.971901	0.0849398	0.318867	0.307598	1.04802	0.377462	0.424557
				PSAH1	1.03834	0.961658	0.130118	0.264811	0.64536	0.341838	0.182649	0.302072
				GUN4	1.36628	0.63372	0.171773	0.168507	0.333764	1.22286	0.816499	0.615398
				PORA	1.31543	0.684571	0.263103	0.306177	0.523126	1.17378	0.533398	0.114781
				PORB	1.16873	0.831271	0.490401	1.17588	0.827225	1.50009	0.21887	0.528858
				EF1	1.14402	0.855979	1.40739	1.15845	1.26169	1.32801	1.27823	1.22751
				UBC	0.855979	1.14402	0.695798	0.845319	0.77615	0.737386	0.766105	0.797758
					Col0	glk1glk2	ref6	VAL1ox
				LHCB2.2	1	0.521897	1.49483	1.29088
				LHCB5	1	0.12569	0.441724	0.242147
				RBSC3B	1	0.201484	0.362136	0.374455
				PSBQ2	1	0.201903	0.677809	0.401009
				PSAH1	1	0.197465	0.493599	0.242361
				GUN4	1	0.17014	0.77831	0.715948
				PORA	1	0.28464	0.848451	0.324089
				PORB	1	0.833139	1.16366	0.373864
				EF1	1	1.28292	1.29485	1.25287
				UBC	1	0.770558	0.756768	0.781931
[truncated: 40 more columns]

## Sheet: Figure 6
	Figure 6	b	RNA	Col0_rep1	Col0_rep2	Col0_rep3	val1-2_rep1	val1-2_rep2	val1-2_rep3
			GLK1	0.678252	1.10595	1.2158	2.01515	2.58516	2.5162
			AVERAGE			SE		T.test
			Col0	val1-2		Col0	val1-2	0.0049798
			1	2.37217		0.231888	0.254016
	Figure 6	c	RNA	Col0_rep1	Col0_rep2	VAL1ox_3.8_rep1	VAL1ox_3.8_rep2	VAL1ox_3.9_rep1	VAL1ox_3.9_rep2
			GLK1	1.13146	0.868541	0.542866	0.509429	0.319041	0.398726
				AVERAGE				SE
				Col0	VAL1ox_3.8	VAL1ox_3.9		Col0	VAL1ox_3.8	VAL1ox_3.9
			GLK1	1	0.526147	0.358883		0.131459	0.0167182	0.0398426
		d	RNA	Col0_rep1	Col0_rep2	Col0_rep3	val1-2_rep1	val1-2_rep2	val1-2_rep3	glk1glk2_rep1	glk1glk2_rep2	glk1glk2_rep3	glk1glk2val1_rep1	glk1glk2val1_rep2	glk1glk2val1_rep3
			GLK1	1.02779	1.02415	0.950022	1.27222	1.42872	1.47168	0.529528	0.523937	0.502191	0.972993	0.979	0.892079
				AVERAGE					SE					T.TEST
				Col0	val1-2	glk1glk2	glk1glk2val-12		Col0	val1-2	glk1glk2	glk1glk2val-12		Col0vsval1-2	Col0vsglk1glk2	Col0vsglk1glk2val1-2	glk1glk2vsglk1glk2val1-2
			GLK1	1.00065	1.39087	0.518552	0.948024		0.035832	0.0857127	0.0117923	0.039635		0.0130387	0.00119684	0.236731	0.00228916
	Figure 6	e	green	Col0_rep1	Col0_rep2	Col0_rep3	val1-2_rep1	val1-2_rep2	val1-2_rep3	glk1glk2_rep1	glk1glk2_rep2	glk1glk2_rep3	glk1glk2val1_rep1	glk1glk2val1_rep2	glk1glk2val1_rep3
			LHCB2,2	1.25876	0.927978	0.856093	3.56055	3.21167	3.26896	0.299568	0.294066	0.334291	0.894346	0.93585	1.04637
			LHCB5	1.06831	0.977496	0.957607	1.61377	1.62262	1.69407	0.344511	0.356641	0.335452	0.905784	0.909209	0.812471
			RBSC3B	1.2783	0.851287	0.918952	1.38606	1.29135	1.4218	0.460044	0.465365	0.468049	1.03727	0.939461	0.991449
			PSBQ2	1.16455	0.963667	0.891074	1.49818	1.49945	1.42399	0.294308	0.277775	0.307848	0.70142	0.771352	0.682941
			PSAH1	1.23285	0.902602	0.898655	1.2216	1.1019	1.20483	0.327815	0.312995	0.336616	0.786711	0.712527	0.708115
			GUN4	1.25682	0.890862	0.893135	1.21129	1.2264	1.20855	0.227205	0.215933	0.226401	0.45534	0.391964	0.449533
			PORA	1.23475	0.879274	0.921078	1.35128	1.38403	1.27844	0.200246	0.189434	0.210915	0.558435	0.553468	0.515583
			PORB	1.24718	0.87792	0.913307	1.25594	1.27161	1.28239	0.280153	0.284049	0.298508	0.735725	0.674092	0.696754
				AVERAGE					SE					T.TEST
				Col0	val1-2	glk1glk2	glk1glk2val-12		Col0	val1-2	glk1glk2	glk1glk2val-12		Col0vsval1-2	Col0vsglk1glk2	Col0vsglk1glk2val1-2	glk1glk2vsglk1glk2val1-2
			LHCB2,2	1.01428	3.34706	0.309308	0.958854		0.175347	0.152762	0.0178076	0.0641582		0.00016122	0.0285093	0.70774	0.00288312
			LHCB5	1.00114	1.64349	0.345535	0.875821		0.0481878	0.0359525	0.00868086	0.0448172		0.000184585	0.00206859	0.0547874	0.00267863
			RBSC3B	1.01618	1.3664	0.464486	0.989394		0.187392	0.0550404	0.00332659	0.0399575		0.108453	0.0530894	0.860197	0.00272791
			PSBQ2	1.00643	1.47387	0.29331	0.718571		0.11567	0.0352759	0.0122972	0.0380767		0.0216643	0.0121773	0.0602372	0.00192411
			PSAH1	1.01137	1.17611	0.325809	0.735784		0.15662	0.0529191	0.00974708	0.0360556		0.272272	0.0247437	0.124148	0.00227122
			GUN4	1.01361	1.21541	0.22318	0.432279		0.171981	0.00785139	0.00513468	0.0286053		0.238707	0.0227794	0.0379421	0.00768681
			PORA	1.0117	1.33792	0.200198	0.542495		0.158641	0.0441308	0.00876953	0.0191376		0.0914077	0.0183273	0.0508121	0.000279767
			PORB	1.0128	1.26998	0.28757	0.70219		0.166357	0.0108582	0.00789622	0.0254537		0.159805	0.0250949	0.115287	0.000829576

## Sheet: Figure 7
	Figure 7	a	CHIP	Col0_rep1	Col0_rep2	Col0_rep3	GLK2ox_rep1	GLK2ox_rep2	GLK2ox_rep3
			LHCB2.2	0.902241	1.03504	1.06272	1.29522	1.75095	1.67875
			LHCB5	0.921823	1.18952	0.888661	1.35515	1.72389	1.74753
			RBSC3B	1.09032	0.77419	1.13549	1.22692	1.84025	1.89451
			PSBQ2	0.906721	0.834754	1.25852	1.82946	1.75575	1.38169
			PSAH1	1.4741	0.885882	0.640021	2.1103	2.89674	1.8755
			GUN4	0.848825	1.08469	1.06649	1.2261	1.33876	1.49419
			PORA	0.865088	0.930259	1.20465	1.77851	1.4407	1.35158
			PORB	0.893921	1.02855	1.07753	1.95523	2.00033	1.80932
			Control1	0.974889	0.938459	1.08665	0.878238	0.930339	0.818676
			Control2	1.02181	1.06147	0.916716	1.13426	1.07074	1.21678
			AVERAGE					SE
				Col0	GLK2ox			Col0	GLK2ox			T.TEST Col0 vs GLK2ox
			LHCB2.2	1	1.57498		LHCB2.2	0.070043	0.199998		LHCB2.2	0.0185037
			LHCB5	1	1.60886		LHCB5	0.13469	0.179657		LHCB5	0.0185422
			RBSC3B	1	1.65389		RBSC3B	0.160732	0.302729		RBSC3B	0.0542068
			PSBQ2	1	1.65563		PSBQ2	0.185151	0.196027		PSBQ2	0.0263265
			PSAH1	1	2.29418		PSAH1	0.349941	0.436724		PSAH1	0.0307759
			GUN4	1	1.35302		GUN4	0.107155	0.10991		GUN4	0.0313051
			PORA	1	1.52359		PORA	0.147138	0.183884		PORA	0.0347076
			PORB	1	1.92163		PORB	0.077629	0.0815192		PORB	0.000317865
			Control1	1	0.875751		Control1	0.0630511	0.0456203		Control1	0.0868883
			Control2	1	1.14059		Control2	0.0610766	0.0597901		Control2	0.0805772
	Figure 7	b	RNA	Col0_rep1	Col0_rep2	Col0_rep3	GLK2ox_rep1	GLK2ox_rep2	GLK2ox_rep3
			LHCB2.2	1.2379	0.954201	0.807896	100.405	64.2817	70.5998
			LHCB5	1.08199	0.813585	1.10442	6.15926	5.27311	5.15876
			RBSC3B	1.16249	1.11249	0.725023	2.64166	2.21613	2.87806
			PSBQ2	1.23016	1.00369	0.766159	18.6081	21.5778	17.8237
			PSAH1	1.03052	0.920503	1.04898	3.22556	5.09223	3.67331
			GUN4	1.42292	0.843779	0.733303	6.90337	5.24845	7.24051
			PORA	1.08953	0.69677	1.2137	1.01055	0.613674	0.9564
			PORB	0.92422	0.836333	1.23945	5.04243	8.05183	4.90392
			AVERAGE					SE
				Col0	GLK2ox			Col0	GLK2ox			T.TEST Col0 vs GLK2ox
			LHCB2.2	1	78.4287		LHCB2.2	0.178511	15.7519		LHCB2.2	0.00225042
			LHCB5	1	5.53038		LHCB5	0.132133	0.44713		LHCB5	0.000162492
			RBSC3B	1	2.57862		RBSC3B	0.195507	0.273886		RBSC3B	0.00267845
			PSBQ2	1	19.3365		PSBQ2	0.189444	1.61684		PSBQ2	9.0784e-05
			PSAH1	1	3.99703		PSAH1	0.0567159	0.795702		PSAH1	0.00603317
			GUN4	1	6.46411		GUN4	0.30243	0.87055		GUN4	0.00110677
			PORA	1	0.860209		PORA	0.220327	0.175723		PORA	0.521664
			PORB	1	5.99939		PORB	0.173074	1.45239		PORB	0.0084381

## Sheet: Fig. S1
	Fig S1	b	D7_27ac	D7_27me3	D7_4me3	D7_9me2		Group	Lower Whisker	Lower Hinge	Median	Upper Hinge	Upper Whisker	n	CI Lower	CI Upper
			2.83071	6.16816	2.83071	0.362178		D7_27ac	0	3.36195	4.62546	5.89993	9.69368	19543	4.59678	4.65415
			4.09522	0	4.09522	0.175479		D7_27me3	0	0	0.804127	3.84905	9.60386	4655	0.714991	0.893262
			3.48137	0.920865	3.48137	0.164882		D7_4me3	0	3.36195	4.62546	5.89993	9.69368	19543	4.59678	4.65415
			3.65129	0	3.65129	5.27395		D7_9me2	0	0.116873	1.03885	3.4762	8.47061	1501	0.901851	1.17585
			4.24863	0.280952	4.24863	0.519575
			6.35041	2.81859	6.35041	1.84798
			4.91456	1.78234	4.91456	5.79078
			3.89864	0	3.89864	8.88826
			6.31499	0.905452	6.31499	0
			5.96431	0	5.96431	0
			7.58061	3.66042	7.58061	1.31546
			2.63456	0.474135	2.63456	0.341821
			4.35022	0.341214	4.35022	0.342319
			4.88369	0	4.88369	1.1633
			1.61462	0.646936	1.61462	1.3599
			2.69872	0.663122	2.69872	0
			3.88279	0	3.88279	0.874279
			3.25859	0	3.25859	1.3019
			5.36427	0	5.36427	0.202258
			2.66685	0	2.66685	1.94902
			3.89441	2.02574	3.89441	8.83721
			3.1963	0	3.1963	0
			3.97218	0.321908	3.97218	5.97708
			1.99847	0.569592	1.99847	3.45979
			2.3639	0	2.3639	3.50007
			1.94682	5.56965	1.94682	0.628323
			2.19772	0	2.19772	2.61604
			4.98963	6.00946	4.98963	3.54696
			4.62114	2.95011	4.62114	0.580854
			2.48637	3.69557	2.48637	3.55755
			3.84807	1.16148	3.84807	2.48395
			3.77021	0	3.77021	1.00259
			0.782005	0	0.782005	0.786606
			1.42624	0	1.42624	3.2848
			5.35036	0.447475	5.35036	0.967514
			4.20168	1.21636	4.20168	0.500193
			1.61663	2.58564	1.61663	2.52536
			6.73953	0	6.73953	0.427176
			4.03311	0	4.03311	0
			5.64063	1.07625	5.64063	0.457788
			5.78171	0.341214	5.78171	0
			3.20005	0	3.20005	9.2916
			2.55068	0	2.55068	0.363699
			5.5797	2.6704	5.5797	0
			5.51886	0	5.51886	2.51378
			7.442	2.23594	7.442	2.9009
			0.756868	2.27186	0.756868	4.04651
			1.36219	0.732966	1.36219	4.86367
			7.34906	0	7.34906	0
			6.83162	1.97427	6.83162	0.848408
			3.03104	0	3.03104	0.542848
			4.35087	9.42152	4.35087	0
			1.70474	0	1.70474	0
			2.23416	0	2.23416	1.40811
			3.92265	0.321908	3.92265	4.56344
			2.09927	0	2.09927	0.496499
			5.2481	0.392053	5.2481	6.56379
			5.93389	0	5.93389	1.98767
			6.17264	2.38592	6.17264	0.123262
			5.2012	4.4036	5.2012	4.97485
			3.33278	1.52843	3.33278	0
			4.80041	4.37815	4.80041	3.70334
			4.64895	4.82326	4.64895	0
			1.51715	0	1.51715	1.32728
			4.61779	4.68531	4.61779	0
			5.08866	2.64566	5.08866	0.727702
			3.6131	7.61393	3.6131	1.61231
			3.15085	0.341214	3.15085	3.33562
			0.996627	0	0.996627	1.79464
			1.06237	0	1.06237	1.77483
			5.60156	6.95897	5.60156	0.164882
			2.90755	6.89061	2.90755	0.781188
			4.25339	0	4.25339	2.68578
			3.12546	0	3.12546	0.342319
			3.08951	3.0079	3.08951	0
			5.58363	0.474135	5.58363	0.888672
			2.64147	2.24588	2.64147	0.888672
			3.28684	0	3.28684	0.888672
			3.30946	0	3.30946	0.888672
			3.14027	2.38207	3.14027	0.888672
			0.549513	2.5658	0.549513	1.23612
			0.549513	0	0.549513	0.888672
			0.642741	1.6606	0.642741	0.803421
			5.14118	6.74912	5.14118	2.41426
			5.77114	0	5.77114	3.38483
			6.12368	5.62471	6.12368	0
			3.3518	5.51866	3.3518	2.00284
			4.97241	0.341214	4.97241	1.8707
			3.66131	0	3.66131	1.1769
			5.33905	0	5.33905	0.116873
			7.2959	0	7.2959	1.85141
			3.6168	4.74199	3.6168	0.737325
			4.14567	2.96728	4.14567	2.80965
			2.36355	0.795298	2.36355	0.292352
			4.77556	9.10343	4.77556	8.47061
			3.48499	5.33261	3.48499	0.816016
			3.36152	6.77482	3.36152	0.448167
			5.61389	0.321908	5.61389	2.48721
			3.55265	0	3.55265	2.51496
			2.40939	0.969803	2.40939	2.35508
			6.01721	0	6.01721	1.74159
			6.41445	0	6.41445	0
			5.01716	4.17717	5.01716	0.225724
			4.86559	0	4.86559	0.790375
			5.93821	0	5.93821	0
			6.99676	0	6.99676	0.164882
			7.44325	0	7.44325	0.175479
			1.08578	0	1.08578	0.212351
			1.59273	0	1.59273	0.202258
			3.53935	2.29701	3.53935	1.0926
			2.31771	0.969803	2.31771	5.71163
			3.571	0	3.571	3.63641
			3.44982	12.179	3.44982	0.331294
			2.25607	0	2.25607	0.752576
			5.26651	3.42132	5.26651	7.27357
			5.68585	0	5.68585	1.57078
			6.95459	10.3827	6.95459	1.41028
			1.00648	0	1.00648	0
			6.93843	0.341214	6.93843	6.60566
			7.05225	0	7.05225	0.376932
			5.78013	0	5.78013	7.25625
			5.96342	0	5.96342	3.09011
			2.02168	0.474135	2.02168	3.1913
			4.98261	0	4.98261	1.77436
			5.55418	0	5.55418	0.224948
			1.8405	0.321908	1.8405	0
			2.36495	1.4496	2.36495	0.362178
			3.97292	4.40699	3.97292	8.11371
			3.97292	3.8872	3.97292	5.21849
			1.83964	0	1.83964	1.0502
			2.64546	4.13674	2.64546	0
			3.56898	1.39289	3.56898	0.608718
			6.25311	0.905452	6.25311	5.34716
			8.38401	0.796043	8.38401	6.10901
			7.78002	1.13726	7.78002	0
			5.02525	2.17014	5.02525	0
			4.86096	0	4.86096	6.76843
			7.3008	0	7.3008	0.764841
			5.74711	0.597933	5.74711	0
			1.72041	3.20999	1.72041	8.68235
			3.80616	0.280952	3.80616	1.81069
			3.71124	0	3.71124	0.415149
			5.2417	0	5.2417	1.7498
			5.29086	3.10198	5.29086	0
			4.02092	0	4.02092	9.59866
			3.14032	0	3.14032	5.84508
			1.06237	1.38986	1.06237	0
			3.33794	0	3.33794	4.55561
			3.68509	1.5754	3.68509	0
			4.46215	0	4.46215	0.74601
			4.96907	8.44509	4.96907	8.53275
			5.68609	0.692534	5.68609	5.15185
			4.42808	0	4.42808	9.67703
			7.5702	5.29589	7.5702	0.342597
			7.32482	7.32212	7.32482	2.74246
			7.74051	0	7.74051	0
			4.75946	0.321908	4.75946	3.72821
			3.15528	0.447475	3.15528	8.2072
			7.7304	6.86047	7.7304	10.5069
			3.72903	0	3.72903	7.34399
			5.21157	5.70726	5.21157	11.6952
			1.60706	2.16078	1.60706	2.49795
			2.06899	1.5783	2.06899	0
			5.02263	3.08988	5.02263	0
			5.80541	8.81549	5.80541	0.324714
			4.69208	4.31029	4.69208	1.54985
			3.86475	0	3.86475	0
			0.956394	0	0.956394	3.4054
			2.14398	0.474135	2.14398	3.12928
			3.69629	10.4751	3.69629	0
			4.3931	4.37351	4.3931	5.06923
			1.97791	5.10302	1.97791	0.308423
			1.85033	2.49085	1.85033	5.51162
			5.18024	1.395	5.18024	1.37805
			3.59767	0	3.59767	0.495113
			5.91448	5.03548	5.91448	0
			3.5424	1.08685	3.5424	0.484568
			3.53438	0.988429	3.53438	6.27093
			3.28745	0	3.28745	1.53198
			3.35095	0	3.35095	0
			4.83259	0	4.83259	5.72293
			5.73993	0.768889	5.73993	0.3753
			4.70196	0.646936	4.70196	5.33522
			3.09967	0	3.09967	3.25851
			3.01717	0	3.01717	0.448167
			2.721	2.27979	2.721	0.26613
			3.1948	0	3.1948	0.225724
			5.4054	2.4794	5.4054	1.22653
			5.95486	0.321908	5.95486	3.50637
			5.16628	8.22166	5.16628	3.70283
			1.96022	0.539319	1.96022	7.2018
			3.67028	0.321908	3.67028	6.31467
			3.2091	0	3.2091	2.94772
			3.32252	2.98567	3.32252	0.116873
			3.09168	0.341214	3.09168	0
			2.54929	0	2.54929	0
			4.85644	7.75253	4.85644	3.60582
			3.10714	0	3.10714	3.18877
			4.15607	6.93214	4.15607	4.32126
			4.24546	7.79584	4.24546	6.2754
			4.11205	6.99033	4.11205	0.300705
			5.90633	0.920865	5.90633	0.909872
			6.19967	7.06874	6.19967	0
			6.14118	6.67305	6.14118	0
			6.28789	0.692534	6.28789	1.45768
			4.94348	0	4.94348	0.88665
			3.37931	8.57879	3.37931	0.74601
			6.73262	1.85198	6.73262	1.33261
			2.07323	1.48034	2.07323	5.46346
			1.97721	1.00551	1.97721	0.116873
			4.87911	3.84948	4.87911	0
			6.16749	2.47797	6.16749	5.61672
			3.74762	0	3.74762	4.70271
			4.59805	0.321908	4.59805	0
			7.29505	0.754342	7.29505	0
			1.61245	0	1.61245	1.59702
			3.22028	0	3.22028	0
			1.45891	2.08875	1.45891	0
			2.04813	0	2.04813	9.88654
			6.28459	0	6.28459	1.24964
			4.41748	0.321908	4.41748	0
			5.90454	0	5.90454	0
			1.30268	4.49367	1.30268	0.201453
			2.50596	2.5627	2.50596	3.01013
			3.81511	3.76791	3.81511	4.00202
			4.83459	0	4.83459	3.38791
			2.35711	0	2.35711	0.794375
			3.30109	4.90411	3.30109	0.633324
			5.12974	2.11906	5.12974	1.00124
			1.90934	0	1.90934	0
			2.57229	1.15967	2.57229	0.5172
			1.57875	7.56684	1.57875	4.61562
			4.82263	1.78234	4.82263	0
			5.0133	5.22414	5.0133	0.340361
			4.07298	6.28256	4.07298	0
			1.41486	2.93398	1.41486	6.53127
			1.75907	0	1.75907	0
			2.39619	6.27941	2.39619	9.74445
			6.01949	0.779497	6.01949	1.25131
			5.70403	0	5.70403	1.04657
			3.38583	0.597933	3.38583	0.69319
			4.18228	0	4.18228	11.0121
			3.81451	0	3.81451	1.66683
			6.30979	0	6.30979	0
			8.33517	1.70649	8.33517	3.43735
			6.88562	0	6.88562	1.53083
			5.70878	9.04018	5.70878	3.94866
			3.77027	0	3.77027	0.164882
			1.35759	2.05497	1.35759	0.173848
			7.78658	0	7.78658	0
			7.98173	0.447475	7.98173	0.633238
			3.98878	2.74348	3.98878	2.2279
			7.157	1.49562	7.157	0
			10.0787	0	10.0787	0.43759
			8.63505	0.539319	8.63505	0
			4.10082	0	4.10082	0.324714
			3.9066	5.38119	3.9066	0
			3.40509	0.447475	3.40509	9.01933
			7.05804	0.540954	7.05804	0.164882
			6.2958	6.30584	6.2958	5.84278
			4.94078	0.732966	4.94078	0.232064
			4.99767	6.47038	4.99767	2.45625
			2.38954	0	2.38954	0.76508
			6.25677	1.56876	6.25677	1.78199
			3.13633	0.788689	3.13633	0.175479
			3.21645	2.84919	3.21645	0.33375
			4.34745	2.73351	4.34745	1.53688
			4.72186	1.20429	4.72186	0.481303
			2.92916	1.20429	2.92916	0.959158
			3.37359	0	3.37359	3.63067
			3.32577	5.19549	3.32577	0.92546
			1.79919	6.8029	1.79919	0.173848
			5.07605	0.280952	5.07605	1.66255
			5.53656	0	5.53656	0
			3.28394	8.06255	3.28394	1.88634
			2.60735	3.44882	2.60735	8.73063
			7.24805	0	7.24805	0
			3.12578	0.47339	3.12578	10.3489
			6.7944	9.45567	6.7944	1.15205
			4.46789	12.0738	4.46789	0.608718
			6.27969	1.01271	6.27969	0
			1.86724	4.74078	1.86724	0
			5.50874	0	5.50874	0.275534
			7.64476	5.73238	7.64476	3.04155
			5.36679	8.81855	5.36679	1.44094
			1.94078	1.01271	1.94078	6.4284
			4.57348	0	4.57348	11.328
			4.5943	0.712192	4.5943	5.49887
			3.45024	5.61021	3.45024	4.20097
			4.51394	5.70169	4.51394	6.45797
			2.88737	5.63257	2.88737	7.99912
			3.36383	6.86477	3.36383	9.74204
			4.82265	5.90605	4.82265	0.810082
			4.68018	6.94973	4.68018	0
			3.4709	10.1266	3.4709	2.64771
			6.84232	0	6.84232	1.34178
			5.59424	0.321908	5.59424	9.2747
			4.323	3.78199	4.323	5.18578
			5.57735	0	5.57735	8.37636
			3.78296	6.67566	3.78296	2.17924
			5.49272	7.4316	5.49272	4.6757
			0.800937	3.93941	0.800937	4.17968
			3.71025	4.81212	3.71025	0
			3.92544	1.79916	3.92544	1.65654
			5.71185	3.88486	5.71185	6.16497
			2.3831	8.50676	2.3831	3.5993
			3.94362	3.12293	3.94362	12.3791
			5.22699	5.18556	5.22699	1.52899
			1.42465	6.44125	1.42465	1.30437
			3.3426	0	3.3426	0.232064
			5.89787	0	5.89787	0.399653
			6.369	0	6.369	2.51915
			5.46909	0	5.46909	6.24212
			3.18063	0.919842	3.18063	7.63328
			6.23546	0	6.23546	1.61171
			7.51727	7.12906	7.51727	0.427176
			5.34897	0.730905	5.34897	0.324714
			4.46826	0.8915	4.46826	2.70177
			3.34059	0.321908	3.34059	6.10806
			3.61062	0	3.61062	1.04024
			5.16485	3.17173	5.16485	2.12207
			0.719943	2.33309	0.719943	5.77571
			6.40715	3.20022	6.40715	3.19996
			3.95192	1.77631	3.95192	0
			3.40721	0.280952	3.40721	0.684916
			4.41074	0.663122	4.41074	0
			6.38711	0	6.38711	1.46369
			5.14178	0	5.14178	0
			3.82657	0	3.82657	0.143541
			5.02576	0.990395	5.02576	5.30884
			4.16369	0.280952	4.16369	0.123262
			5.1719	2.11807	5.1719	0.769161
			3.9459	5.46522	3.9459	2.28147
			0.685046	7.9371	0.685046	0
			4.64777	4.19182	4.64777	2.41587
			6.27589	5.47452	6.27589	0
			5.09887	5.6097	5.09887	0.201453
			6.61863	0	6.61863	3.65172
			5.80107	4.61078	5.80107	6.82035
			4.19342	2.39929	4.19342	4.57034
			2.11218	3.01106	2.11218	1.48533
			3.18653	3.24636	3.18653	0.930196
			1.41027	0	1.41027	0.591955
			3.25026	0	3.25026	1.04584
			5.93675	0.447475	5.93675	7.34759
			3.4638	0.539319	3.4638	0.415149
			3.35363	0	3.35363	0.116873
			4.23039	0.392053	4.23039	0.212351
			4.21273	8.4821	4.21273	3.69895
			1.34763	0.447475	1.34763	7.83815
			2.01555	3.4229	2.01555	0.101686
			4.47106	0	4.47106	0.602733
			5.01275	6.88142	5.01275	7.11454
			5.82666	0.882168	5.82666	5.44174
			5.26202	1.49157	5.26202	1.61836
			5.54638	0	5.54638	7.5133
			6.55961	0	6.55961	1.13568
			3.53722	0	3.53722	1.53845
			4.21468	0	4.21468	0.50567
			5.78686	0.597933	5.78686	0.297966
			6.17232	0	6.17232	0.622733
			3.5077	8.48098	3.5077	2.53413
			2.58899	0	2.58899	0.258844
			3.57245	0	3.57245	3.84301
			4.84597	0	4.84597	0.275534
			3.80214	0.321908	3.80214	0
			3.90641	0	3.90641	1.94303
			1.45095	0	1.45095	0.36714
			8.01483	4.00668	8.01483	1.05539
			7.431	0	7.431	0.116873
			2.78915	0.321908	2.78915	5.57885
			3.7032	0	3.7032	0.116873
			4.36544	2.87236	4.36544	4.03799
			5.28419	0.539319	5.28419	0.732924
			3.49347	4.49254	3.49347	0.21856
			1.77207	0	1.77207	0.240135
			3.68391	4.23883	3.68391	0.460859
			4.34657	5.87674	4.34657	0
			1.20607	0	1.20607	1.11215
			3.68569	0	3.68569	0.657282
			4.69319	0.280952	4.69319	0.448167
			3.07763	0.539319	3.07763	0
			3.65366	0	3.65366	3.49262
			5.64404	8.89825	5.64404	0.838893
			6.14585	5.27318	6.14585	3.91786
			3.06889	0	3.06889	0
			3.27624	0	3.27624	1.79808
			7.11488	0.712192	7.11488	7.0375
			2.81726	3.87621	2.81726	0.973914
			3.85054	0	3.85054	4.61333
			3.03637	7.12111	3.03637	1.7127
			6.85878	2.59995	6.85878	5.23209
			4.48985	0.280952	4.48985	5.65245
			3.72054	3.79558	3.72054	2.2319
			3.14469	0	3.14469	3.61271
			3.65905	1.40476	3.65905	4.94304
			3.83758	8.38381	3.83758	2.07923
			4.85261	2.41827	4.85261	0.633238
			4.87939	0	4.87939	1.18939
			3.90179	0	3.90179	2.69537
			3.3622	4.73848	3.3622	5.33508
			1.36486	0	1.36486	0
			2.26915	0.539319	2.26915	0.375605
			4.67962	6.06374	4.67962	4.32631
			4.69949	6.97971	4.69949	6.47327
			2.74657	0	2.74657	0.300705
			4.66828	0	4.66828	10.2029
			4.38969	1.9227	4.38969	0.741202
			8.0458	0	8.0458	3.59413
			3.23539	0	3.23539	2.8543
			3.14695	0	3.14695	5.57958
			2.11745	0	2.11745	0
			4.65197	0	4.65197	0
			6.37568	0	6.37568	0
			4.33548	0	4.33548	0
			5.39563	0	5.39563	5.72234
			8.37777	0	8.37777	0.164882
			2.06071	1.13725	2.06071	0
			4.51948	0.447475	4.51948	0.43759
			9.40882	4.55226	9.40882	0
			10.299	1.68881	10.299	0
			5.24977	0	5.24977	1.47034
			5.19819	0	5.19819	0.342319
			6.33405	0	6.33405	1.30897
			5.03996	0	5.03996	6.39017
			3.86676	3.03806	3.86676	0
			4.89821	1.95193	4.89821	1.99672
			3.12735	4.94293	3.12735	0
			3.74995	3.56211	3.74995	0.266568
			8.68446	0	8.68446	0.344994
			2.94463	0	2.94463	0
			4.09501	5.47347	4.09501	0.143541
			4.85635	0	4.85635	5.99073
			3.0952	10.6962	3.0952	2.92301
			1.8685	0	1.8685	17.1381
			5.79883	4.26041	5.79883	5.29015
			1.3648	5.62851	1.3648	0
			3.19764	8.19601	3.19764	3.63608
			0.317079	7.71438	0.317079	4.30041
			0.549513	0.613455	0.549513	3.00844
			4.8023	6.10092	4.8023	5.75518
			5.02771	0	5.02771	8.95909
			5.1313	4.61908	5.1313	8.59713
			5.13952	2.51287	5.13952	0
			3.19372	0	3.19372	0.989982
			4.33691	0	4.33691	2.66536
			7.41474	0.769973	7.41474	0
			3.46207	0	3.46207	8.66695
			2.03466	7.70642	2.03466	5.08785
			5.58147	0.613455	5.58147	4.62471
			5.95811	1.48832	5.95811	0
			5.9825	0	5.9825	4.12471
			5.43975	0	5.43975	1.49056
			4.94996	1.53246	4.94996	6.46303
			7.69985	3.44735	7.69985	1.01697
			0.440972	0	0.440972	0
			2.52671	0	2.52671	7.68799
			6.347	0	6.347	0.101686
			3.35258	0	3.35258	0
			3.73321	0.539319	3.73321	0
			6.60624	0	6.60624	0
			6.3859	5.20723	6.3859	1.92735
			6.40483	0	6.40483	1.48976
			2.13526	0.321908	2.13526	1.15259
			3.98525	1.17245	3.98525	4.51345
			3.83333	0	3.83333	0
			6.67511	1.58081	6.67511	0.35893
			6.18655	0.540954	6.18655	1.79092
			4.02359	1.46114	4.02359	4.51996
			3.7775	3.79275	3.7775	8.40417
			0.334898	6.52606	0.334898	0.202258
			2.69987	0.569592	2.69987	1.54474
			5.86372	0	5.86372	4.07211
			4.88838	0	4.88838	2.04
			5.92941	0.447475	5.92941	0.912013
			4.72835	0.341214	4.72835	0.561683
			3.78425	0.540954	3.78425	1.15144
			5.1982	0.919842	5.1982	0
			2.3645	0	2.3645	0.116873
			0	0	0	6.05481
			5.65397	1.76974	5.65397	4.90491
			1.9211	1.18625	1.9211	0.650672
			5.9647	0.447475	5.9647	0.175479
			5.16907	0	5.16907	0
			5.12583	2.06106	5.12583	0
			1.61758	0	1.61758	0.448886
			2.7438	0	2.7438	0.324714
			3.18249	1.15967	3.18249	3.21537
			3.9029	0	3.9029	5.97087
			4.91047	0	4.91047	1.70796
			2.54286	0.447475	2.54286	0.380826
			3.63655	0.341214	3.63655	4.18896
			1.85115	0.539319	1.85115	1.52292
			2.06102	4.3992	2.06102	1.32739
			5.97463	0	5.97463	6.52219
			3.71934	4.64366	3.71934	7.6875
			5.14318	6.17542	5.14318	0.116873
			3.60038	0	3.60038	3.97112
			7.05864	0	7.05864	3.90103
			4.45005	0	4.45005	1.03407
			3.2479	0	3.2479	0.202258
			2.8345	0	2.8345	0
			11.601	0	11.601	1.69314
			3.60743	0	3.60743	0.363699
			6.22646	0	6.22646	4.2592
			5.43603	0	5.43603	1.26941
			6.67	0.280952	6.67	0
			4.26443	0.321908	4.26443	0
			3.23133	0.539319	3.23133	2.18601
			4.68605	0	4.68605	0
			5.4569	0.539319	5.4569	5.19289
			5.34597	0	5.34597	2.77663
			5.31373	0	5.31373	0.116873
			5.24706	0	5.24706	3.49623
			4.06255	0.943182	4.06255	1.86017
			2.93479	0	2.93479	5.25463
			3.02673	1.47897	3.02673	6.08678
			3.22435	3.80467	3.22435	0.646673
			8.19655	2.31852	8.19655	0.516067
			6.40115	2.66687	6.40115	3.76904
			8.93357	2.16601	8.93357	0
			6.83291	0.819142	6.83291	0.164882
			4.03943	0	4.03943	0
			4.03453	3.60421	4.03453	0
			5.5438	0	5.5438	0.587956
			6.83225	0	6.83225	4.37626
			1.88751	0	1.88751	6.99875
			4.67951	0	4.67951	0
			3.74335	0	3.74335	2.56972
			4.9155	0.539319	4.9155	3.12467
			7.62081	0	7.62081	0
			3.43285	0	3.43285	0.363699
			2.61081	5.31865	2.61081	0.244555
			3.60739	0.321908	3.60739	1.72803
			4.19973	0	4.19973	2.58384
			4.92033	0	4.92033	0
			6.04597	0.8915	6.04597	6.47185
			5.95394	1.15035	5.95394	0
			3.4471	0	3.4471	1.72914
			3.2177	0	3.2177	0
			3.69347	1.51246	3.69347	0
			4.86048	7.95913	4.86048	0
			5.39523	0	5.39523	1.59782
			2.32144	0	2.32144	5.90938
			3.82055	5.72336	3.82055	0
			1.62047	0	1.62047	0.568534
			2.64725	5.17163	2.64725	0
			1.32917	0	1.32917	0
			4.24559	1.17155	4.24559	0
			2.86218	0.321908	2.86218	3.41803
			3.89842	5.17022	3.89842	3.69765
			5.01007	0.47339	5.01007	0
			3.29281	0	3.29281	0.870412
			3.83161	0.321908	3.83161	0
			4.41441	0	4.41441	4.92818
			7.53972	0	7.53972	0
			3.87792	0	3.87792	5.12988
			4.01702	10.0679	4.01702	1.16481
			5.89012	6.54616	5.89012	1.89238
			3.03382	1.01051	3.03382	0
			3.60579	4.60629	3.60579	2.85058
			3.22777	0.569592	3.22777	0.396203
			5.22639	0.754342	5.22639	1.98031
			2.13152	0.754342	2.13152	0.787403
			3.13689	6.80045	3.13689	0.173848
			3.55864	6.53316	3.55864	7.00207
			2.16498	5.67141	2.16498	1.18006
			4.99631	1.38234	4.99631	2.21396
			7.8417	2.02927	7.8417	4.0022
			5.87402	0.988429	5.87402	0.164882
			9.90886	5.71323	9.90886	5.13305
			9.5525	1.38234	9.5525	1.13219
			4.03448	2.02927	4.03448	2.2322
			4.78391	0.988429	4.78391	6.22481
			5.68447	0	5.68447	0
			5.73841	2.77126	5.73841	0.914526
			5.46192	4.53258	5.46192	0
			4.75233	1.41678	4.75233	0.260414
			4.74487	7.46539	4.74487	0
			6.4983	9.35126	6.4983	1.49507
			7.36671	0	7.36671	2.64046
			5.88934	0	5.88934	1.09307
			3.38355	0.613455	3.38355	0.232064
			3.7029	0	3.7029	1.91289
			3.70437	4.64507	3.70437	1.47339
			4.51649	2.08494	4.51649	0
			3.53992	1.80399	3.53992	6.88928
			5.11607	0	5.11607	0
			4.03761	3.41077	4.03761	0.947162
			6.74525	9.37756	6.74525	0
			6.62727	2.42221	6.62727	0.116873
			6.71131	0	6.71131	4.68719
			5.28035	0	5.28035	0.7134
			3.0962	1.33242	3.0962	3.40634
			3.58284	0	3.58284	0
			3.94989	1.89004	3.94989	1.16945
			4.7059	0	4.7059	0.123262
			5.66715	1.18721	5.66715	7.86199
			5.68399	1.40166	5.68399	2.1839
			4.76685	3.39851	4.76685	2.69027
			4.75329	0	4.75329	3.20558
			5.74798	0	5.74798	8.15209
			5.68688	5.70372	5.68688	5.34637
			5.26671	0	5.26671	0.173848
			4.1774	10.0008	4.1774	1.31859
			5.47804	0.95467	5.47804	7.40965
			4.10109	7.21907	4.10109	0.329224
			5.0378	5.51716	5.0378	0.483792
			5.12578	4.84933	5.12578	3.07077
			5.91921	7.25158	5.91921	4.26114
			4.85261	11.2748	4.85261	7.74456
			3.34542	7.74893	3.34542	0
			4.83908	0	4.83908	0.288144
			3.99792	2.79966	3.99792	0.143541
			1.59922	1.8666	1.59922	0.744934
			3.30844	1.52266	3.30844	0
			7.10748	0.539319	7.10748	10.1983
			3.56665	7.03326	3.56665	1.39732
			5.22083	5.93459	5.22083	0.462308
			5.93789	1.01051	5.93789	5.39008
			5.15936	0	5.15936	0.246826
			3.65974	2.57652	3.65974	0
			5.49093	5.41708	5.49093	0.173848
			2.62608	4.24859	2.62608	8.30709
			6.33214	1.80762	6.33214	2.39132
			5.04834	0	5.04834	2.72212
			6.74824	2.89755	6.74824	1.83537
			3.15576	1.46721	3.15576	5.93799
			3.00664	0	3.00664	1.44248
			4.1974	1.55574	4.1974	0.175479
			7.71855	0	7.71855	8.24338
			7.51554	0.815349	7.51554	0.225724
			4.45009	0.321908	4.45009	0.519575
			6.90718	2.07586	6.90718	1.84798
			8.07544	2.51342	8.07544	0.718935
			4.14692	4.9899	4.14692	0.583755
			3.81191	0	3.81191	3.76034
			2.87684	0	2.87684	0
			3.96597	1.11055	3.96597	0
			5.46549	0	5.46549	0
			4.90407	0	4.90407	0
			4.21363	0	4.21363	3.47382
			4.80827	0	4.80827	5.47483
			4.40227	3.63725	4.40227	2.11537
			3.82716	1.47203	3.82716	1.59212
			2.84502	0	2.84502	3.53427
			4.42027	0	4.42027	4.56079
			4.44331	7.17588	4.44331	4.9367
			4.8194	0.539319	4.8194	0.173848
			3.83498	0.663122	3.83498	0
			3.58469	0	3.58469	0
			5.91439	0	5.91439	0
			6.97017	0.321908	6.97017	0
			5.10241	0	5.10241	0.175479
			4.81572	0	4.81572	0
			4.08943	0	4.08943	0
			4.93005	0	4.93005	0
			5.38492	0.321908	5.38492	0
			3.50322	12.1959	3.50322	0.58197
			5.31284	0	5.31284	0
			4.6154	0	4.6154	0
			3.80207	0	3.80207	0.826572
			4.9079	0.447475	4.9079	0
			5.5594	0	5.5594	0
			3.40925	0	3.40925	0
			3.09486	0.280952	3.09486	1.32172
			4.49635	0	4.49635	2.8181
			7.94552	0	7.94552	1.24363
			7.87968	0	7.87968	0.116873
			3.57051	0.712192	3.57051	1.96673
			4.59127	0.613455	4.59127	0.648537
			5.7871	4.70162	5.7871	0.667027
			5.78966	0	5.78966	0.201453
			5.21232	0.961646	5.21232	3.13234
			3.99556	0	3.99556	0
			8.23331	2.95358	8.23331	0
			3.21374	7.80287	3.21374	0.834777
			2.83232	0.321908	2.83232	0.362178
			2.44011	1.91922	2.44011	2.97646
			4.82799	0.540954	4.82799	3.85577
			4.74816	0	4.74816	0
			5.28824	0	5.28824	0
			4.66839	6.11706	4.66839	0
			5.05124	0	5.05124	2.90308
			5.89716	0	5.89716	0
			8.0673	0.392053	8.0673	0
			2.474	0	2.474	0.143541
			3.35891	2.77293	3.35891	0.375605
			5.60269	0	5.60269	1.45011
			3.41568	1.79361	3.41568	7.3975
			3.25005	1.5209	3.25005	6.33255
			3.43072	0.613455	3.43072	0
			5.23284	0	5.23284	2.20171
			4.84168	6.9309	4.84168	7.91664
			4.91947	5.15896	4.91947	0
			3.89163	7.05451	3.89163	0.355892
			5.86991	0	5.86991	1.38388
			2.92016	0	2.92016	0
			5.23892	6.35537	5.23892	0.201453
			4.09725	3.18087	4.09725	1.98593
			4.08017	2.23516	4.08017	0.225724
			5.19518	0	5.19518	0.123262
			5.14799	1.01345	5.14799	4.48861
			1.72555	0	1.72555	2.71109
			1.57356	0	1.57356	0.751361
			5.95108	9.00008	5.95108	2.13774
			4.65206	0.730905	4.65206	0.101686
			3.43426	0	3.43426	3.26654
			3.80212	4.01713	3.80212	1.2623
			2.10188	4.56276	2.10188	2.64448
			3.49507	0	3.49507	0
			4.00658	0	4.00658	0.774043
			3.11945	7.35154	3.11945	0.363699
			3.31542	5.35505	3.31542	0.889819
			2.4908	0.540954	2.4908	0.9986
			2.85517	4.26171	2.85517	1.80365
			2.8316	0.321908	2.8316	1.60737
			4.2417	0.447475	4.2417	1.16521
			9.22007	5.12833	9.22007	0
			3.3856	0	3.3856	3.25582
			4.34807	2.84154	4.34807	0
			3.3267	0.392053	3.3267	0
			1.13754	0	1.13754	0
			2.40089	1.01444	2.40089	0.116873
			2.17096	0.92161	2.17096	0.698821
			4.69185	0.569592	4.69185	0.116873
			3.61694	1.77241	3.61694	2.30556
			7.85965	3.91179	7.85965	1.4639
			7.37217	1.06827	7.37217	1.4027
			1.86109	0.321908	1.86109	0
			1.70219	0	1.70219	1.98011
			1.24777	0.919842	1.24777	5.5384
			3.07187	0	3.07187	0.164882
			2.79642	5.32178	2.79642	0
			4.54754	1.44511	4.54754	2.45333
			4.13547	1.39066	4.13547	0
			6.77593	0	6.77593	0.300705
			2.15415	6.39744	2.15415	0.819595
			4.01541	0.8915	4.01541	0
			5.7449	1.81421	5.7449	0.819861
			4.18171	0	4.18171	0.116873
			4.33363	5.94139	4.33363	0
			3.11862	0	3.11862	7.48546
			3.36778	0	3.36778	6.32232
			4.1751	0.447475	4.1751	0.232064
			2.21501	0	2.21501	4.6708
			2.08701	2.64605	2.08701	2.57363
			2.20341	3.41539	2.20341	2.12372
			5.16097	2.29851	5.16097	2.31502
			5.35293	3.64669	5.35293	0.26613
			3.95344	0	3.95344	3.7922
			8.30895	0.447475	8.30895	4.34032
			7.14091	3.67212	7.14091	0.342597
			9.23352	6.71345	9.23352	0.26613
			7.56804	0	7.56804	6.67997
			4.69659	2.07573	4.69659	3.19894
			6.9137	1.86996	6.9137	7.89004
			5.75154	0.713961	5.75154	5.9223
			0	3.3809	0	5.68362
			5.33684	2.60613	5.33684	2.9211
			4.70195	2.60613	4.70195	7.15949
			4.99144	0	4.99144	0
			5.51884	0	5.51884	0
			5.63199	0.47339	5.63199	2.96619
			5.20928	1.09619	5.20928	0
			5.03148	0.341214	5.03148	6.51354
			0.984225	1.30599	0.984225	0.427176
			7.74623	0.931372	7.74623	1.61566
			4.38388	2.23516	4.38388	1.40597
			5.77553	0	5.77553	0
			4.42836	5.154	4.42836	0
			5.81839	0	5.81839	0.563152
			0.642741	0	0.642741	0
			5.15571	0.60286	5.15571	0.101686
			4.76375	0	4.76375	1.0768
			5.40871	0	5.40871	0
			3.92672	0	3.92672	0
			4.8658	2.08875	4.8658	0
			2.03882	0.905452	2.03882	0.458367
			5.46432	1.75003	5.46432	3.92858
			5.59507	2.62856	5.59507	0
			4.78148	0.321908	4.78148	0
			2.64192	0	2.64192	0
			5.42455	6.52068	5.42455	0.537918
			7.68818	0.280952	7.68818	3.42698
			5.17873	4.51814	5.17873	3.20784
			5.08253	2.35079	5.08253	3.039
			4.6622	0.597933	4.6622	4.82647
			5.19431	1.86262	5.19431	5.66858
			7.65228	2.80022	7.65228	0
			0.440972	0	0.440972	1.97941
			1.57577	0.47339	1.57577	0
			2.81385	0.646936	2.81385	0
			3.60571	0.613455	3.60571	0.377233
			3.40242	5.13453	3.40242	0.143541
			2.42208	0	2.42208	1.46914
			2.36146	0	2.36146	0.945607
			4.10158	1.04541	4.10158	1.58819
			4.52762	4.1581	4.52762	0
			2.17857	0	2.17857	0.340361
			5.60293	3.04777	5.60293	0.617701
			0	0.60286	0	5.04607
			4.31686	2.28072	4.31686	9.54903
			7.54403	7.02211	7.54403	4.07515
			7.29138	0	7.29138	0.116873
			2.66353	0	2.66353	0
			4.90632	5.49558	4.90632	0.116873
			3.64506	7.06934	3.64506	0
			5.64244	5.89265	5.64244	3.80036
			4.73297	7.29052	4.73297	0.413803
			5.35537	1.50824	5.35537	3.62853
			4.59418	0.862862	4.59418	2.09499
			1.06097	0.447475	1.06097	0.164882
			0	0	0	0.272708
			2.8936	0.8915	2.8936	0.807913
			2.16328	0	2.16328	8.19598
			1.37587	1.48943	1.37587	2.39999
			5.62167	0	5.62167	8.20351
			5.54209	0	5.54209	1.19747
			1.99313	10.1755	1.99313	1.34225
			6.001	0	6.001	1.70206
			4.71016	0	4.71016	0
			4.91345	0.597933	4.91345	5.50752
			10.7212	0.60286	10.7212	0
			10.8624	0.597933	10.8624	8.21388
			3.20726	11.9749	3.20726	4.88136
			5.27644	8.05469	5.27644	1.95202
			2.62675	0	2.62675	4.60731
			3.94833	0.539319	3.94833	7.42614
			4.11401	0	4.11401	9.47981
			4.24587	1.91879	4.24587	5.53852
			3.0154	0.280952	3.0154	8.33282
			3.13559	0	3.13559	0.460859
			4.34864	3.80603	4.34864	2.32189
			5.87773	0	5.87773	4.69523
			6.54454	0	6.54454	1.922
			3.12164	4.18376	3.12164	0.787403
			7.30341	0	7.30341	5.21538
			7.05388	2.23797	7.05388	11.3596
			4.13964	0	4.13964	2.24568
			1.26363	0	1.26363	0.240135
			4.5569	0	4.5569	6.31553
			6.81524	0	6.81524	0.687414
			6.68121	0.569592	6.68121	0
			1.8539	8.39922	1.8539	0
			3.18367	0	3.18367	1.28907
			2.56818	0.321908	2.56818	3.14172
			5.00041	1.74181	5.00041	7.62256
			5.35849	2.12646	5.35849	0.965379
			7.48194	0.919842	7.48194	2.4892
			1.91068	8.24034	1.91068	0
			6.16347	5.6008	6.16347	6.27334
			3.04412	0.539319	3.04412	4.5627
			4.86602	0.321908	4.86602	1.19276
			2.89225	12.4889	2.89225	5.60439
			3.06825	0	3.06825	3.17554
			3.87987	2.74977	3.87987	3.2952
			6.37141	4.32513	6.37141	0.905677
			5.56857	1.55656	5.56857	0.863701
			3.37429	0	3.37429	0.914146
			4.01719	6.71868	4.01719	1.37717
			3.88239	0.713961	3.88239	0
			5.97324	0.447475	5.97324	7.87785
			3.92917	9.69426	3.92917	5.51682
			3.99504	2.6248	3.99504	0.201453
			2.41808	0	2.41808	0.164882
			1.56003	1.01345	1.56003	7.52189
			4.53518	0.733268	4.53518	5.47263
			4.05633	4.24366	4.05633	4.07001
			5.62215	0	5.62215	5.07751
			4.93278	7.3419	4.93278	0.656734
			3.48916	0.321908	3.48916	1.02235
			5.55108	0	5.55108	0.642993
			6.63946	3.93655	6.63946	0.101686
			0.226201	0.280952	0.226201	0
			5.84411	7.13705	5.84411	0.755343
			4.84003	0	4.84003	0.116873
			1.24566	0	1.24566	0
			2.95041	0	2.95041	0.173848
			4.96501	0	4.96501	0.346241
			5.41998	0	5.41998	0.164882
			3.84796	0	3.84796	0
			6.08392	0	6.08392	0
			8.55352	1.09188	8.55352	3.33392
			7.90398	7.38732	7.90398	4.21874
			7.23357	5.50035	7.23357	3.37479
			4.88698	3.46668	4.88698	0.64143
			5.55063	0.447475	5.55063	0.303139
			6.34226	0	6.34226	2.4755
			6.33803	4.13427	6.33803	0
			3.40116	0	3.40116	0.282888
			2.90945	3.55833	2.90945	1.13457
			7.53633	7.71728	7.53633	1.07465
			1.70781	6.45969	1.70781	0
			2.69753	0	2.69753	4.27493
			3.59013	1.43787	3.59013	3.24012
			4.74009	5.25829	4.74009	0
			2.49891	0.447475	2.49891	0
			0.226201	0	0.226201	0
			4.66758	0	4.66758	4.58736
			3.61573	2.26	3.61573	1.81271
			3.71422	0.321908	3.71422	7.67868
			4.26162	8.29241	4.26162	0
			8.69225	0.341214	8.69225	1.77157
			4.56619	0	4.56619	5.7942
			1.4602	0.730905	1.4602	0.866282
			2.89106	0	2.89106	0
			2.90327	2.34631	2.90327	9.92723
			6.60502	3.61742	6.60502	4.63113
			3.85177	0	3.85177	5.84056
			4.67275	6.10185	4.67275	6.98982
			1.76694	0	1.76694	0
			4.12901	0.539319	4.12901	1.69409
			4.35271	1.01434	4.35271	1.94296
			2.62157	8.832	2.62157	5.05783
			2.81014	2.80376	2.81014	3.3503
			3.71564	3.90686	3.71564	2.51314
			1.98631	8.56723	1.98631	1.71512
			3.68392	3.72111	3.68392	1.41962
			3.17174	5.65761	3.17174	3.86327
			6.48298	2.75892	6.48298	3.68504
			2.55846	0	2.55846	4.93283
			4.30672	0.321908	4.30672	0.297966
			2.38637	7.65314	2.38637	0
			4.27522	6.92473	4.27522	0
			4.87314	0	4.87314	0
			6.90588	3.25712	6.90588	0
			6.6622	0	6.6622	0.571978
			2.04365	1.88257	2.04365	1.79324
			6.34059	8.18513	6.34059	1.71247
			1.98669	7.30084	1.98669	0.201453
			2.1278	7.57141	2.1278	2.08856
			10.4282	0	10.4282	0.65474
			9.75774	4.69802	9.75774	1.21541
			10.2033	5.0487	10.2033	1.45305
			9.75492	7.9175	9.75492	1.87501
			3.80612	8.60285	3.80612	0
			6.20409	0	6.20409	2.39861
			6.40629	3.7792	6.40629	1.7248
			6.56778	0	6.56778	0.290721
			6.48136	0.728427	6.48136	6.55053
			5.23252	1.81392	5.23252	3.5638
			5.54078	0	5.54078	0.448886
			6.76288	7.34047	6.76288	1.25503
			5.20155	5.91495	5.20155	1.38435
			9.40397	2.48902	9.40397	0.543771
			8.86829	6.61122	8.86829	1.52917
			7.23471	0	7.23471	5.22845
			6.75578	0	6.75578	0.258844
			4.49764	0	4.49764	3.55391
			2.86566	3.11661	2.86566	7.14988
			4.25254	0.969803	4.25254	9.95786
			4.7125	0	4.7125	0.232064
			4.15066	0.540954	4.15066	6.46979
			3.30954	0	3.30954	0
			2.25724	0	2.25724	0.116873
			3.98951	0	3.98951	2.66704
			3.46578	4.86962	3.46578	5.34808
			2.43346	6.05042	2.43346	2.31953
			3.98362	8.44356	3.98362	0.765086
			7.16466	3.27079	7.16466	0
			5.90254	6.4144	5.90254	8.42216
			4.70445	0.341214	4.70445	0.342597
			1.08942	5.69637	1.08942	4.7637
			3.11704	1.70181	3.11704	4.38288
			3.08167	10.602	3.08167	0.462308
			5.54307	0.321908	5.54307	1.89154
			5.96585	3.83129	5.96585	3.14456
			4.02164	0	4.02164	3.68505
			4.87116	3.95508	4.87116	3.60707
			5.00117	0	5.00117	8.63285
			3.94145	1.44086	3.94145	3.4762
			9.44335	0.321908	9.44335	0
			2.72292	9.79967	2.72292	2.01447
			8.61348	0.447475	8.61348	1.68459
			8.36294	0	8.36294	2.19553
			4.95116	4.95461	4.95116	3.67125
			3.97981	0	3.97981	2.10718
			6.31005	5.83407	6.31005	4.13941
			3.95087	2.20915	3.95087	3.60934
			2.01286	1.78607	2.01286	0.258844
			7.44348	4.16794	7.44348	0
			1.85603	2.32353	1.85603	5.76789
			5.8108	1.68478	5.8108	0
			6.04084	1.32565	6.04084	0
			3.01651	0.823297	3.01651	6.28627
			10.6421	0	10.6421	5.21813
			10.558	3.95836	10.558	6.86718
			5.88985	1.06827	5.88985	4.79401
			2.45643	0.754342	2.45643	5.589
			5.53381	1.71103	5.53381	0
			4.9366	8.41068	4.9366	0.472765
			3.52813	2.47776	3.52813	0.739761
			3.56403	9.2225	3.56403	3.10342
			5.84933	0	5.84933	2.1095
			2.5499	0	2.5499	4.20223
			6.66822	0.862862	6.66822	3.93265
			5.3431	6.48273	5.3431	1.8326
			4.73128	0.321908	4.73128	0.66313
			5.03891	1.48034	5.03891	2.05105
			7.0311	0	7.0311	5.03968
			7.11698	2.49386	7.11698	2.36838
			2.23655	0	2.23655	1.11137
			4.61894	7.74641	4.61894	1.87714
			2.70061	0.47339	2.70061	3.43055
			0.727944	0	0.727944	0
			2.64545	3.07538	2.64545	2.0201
			3.73522	1.5478	3.73522	0.232064
			4.04556	0.820271	4.04556	4.15813
			4.04055	1.07418	4.04055	0.272708
			5.33462	1.01444	5.33462	7.43052
			4.5908	0.341214	4.5908	0
			5.45365	0	5.45365	0.202258
			2.93081	3.5463	2.93081	5.82031
			3.66296	0	3.66296	1.31449
			7.51264	0.280952	7.51264	1.02755
			7.81678	4.62138	7.81678	1.34391
			4.06868	0	4.06868	4.91764
			4.18358	1.09188	4.18358	2.33446
			5.37933	1.70934	5.37933	0.202258
			5.1112	0	5.1112	0.716695
			2.78632	0	2.78632	1.86702
			6.54026	0	6.54026	0.175479
			5.68272	0	5.68272	1.39351
			6.57191	1.64987	6.57191	1.04477
			3.53071	0	3.53071	0
			5.32632	0	5.32632	0
			2.75843	0.692534	2.75843	0
			5.46856	0.768889	5.46856	4.00503
			2.18568	0	2.18568	5.02022
			3.36284	2.20658	3.36284	0
			3.19742	0	3.19742	5.16648
			5.33598	7.24091	5.33598	2.48991
			4.1328	5.76424	4.1328	3.37302
			7.45001	0	7.45001	9.02584
			8.22343	0	8.22343	4.15346
			8.21819	0	8.21819	6.22967
			4.00931	0	4.00931	11.5256
			4.56114	6.6791	4.56114	1.65666
			5.05723	0.341214	5.05723	6.57123
			3.28165	0	3.28165	7.52468
			5.24374	0	5.24374	7.8814
			3.33399	0	3.33399	1.32362
			4.71317	3.05086	4.71317	6.51731
			7.98653	4.79251	7.98653	9.01598
			7.64435	2.81793	7.64435	0
			3.28972	9.0256	3.28972	5.2356
			5.49223	0.730905	5.49223	0.143541
			5.24503	0	5.24503	5.45145
			7.81604	2.91393	7.81604	7.60433
			5.34754	0.539319	5.34754	7.30362
			6.57246	0	6.57246	7.63046
			2.76103	0	2.76103	0.173848
			2.77351	0	2.77351	0
			0.440972	0	0.440972	1.68648
			0.440972	1.46721	0.440972	1.4753
			4.37741	0	4.37741	0.975327
			5.44491	0	5.44491	0.164882
			4.80577	0.321908	4.80577	0.382106
			4.98797	0	4.98797	0.597656
			4.4854	0	4.4854	0
			4.12864	0.839529	4.12864	0.485146
			5.11917	3.80687	5.11917	5.33545
			5.56453	0	5.56453	1.62032
			5.56677	0.341214	5.56677	2.61844
			1.33598	4.34376	1.33598	0.998254
			4.94086	0	4.94086	0.730806
			5.10414	7.69188	5.10414	7.69671
			4.70981	5.2787	4.70981	0.59931
			0.712374	0	0.712374	2.81748
			3.73351	0.474135	3.73351	0.718288
			2.98473	10.3111	2.98473	6.36799
			4.65382	0	4.65382	7.81757
			3.9406	0.795298	3.9406	6.49861
			2.75222	0	2.75222	0.753167
			3.1873	0	3.1873	3.23483
			3.19712	0	3.19712	2.81386
			4.99827	1.31505	4.99827	4.18158
			5.69881	5.02255	5.69881	0
			5.35932	0.280952	5.35932	2.11198
			6.62871	0.341214	6.62871	2.02375
			1.96776	8.48621	1.96776	0.202258
			1.76982	0	1.76982	0.260414
			3.35769	4.72724	3.35769	3.16343
			7.8765	4.55048	7.8765	2.81691
			7.21373	0	7.21373	1.71842
			0.701343	0.539319	0.701343	0
			5.5818	0	5.5818	2.00968
			3.70477	0	3.70477	1.00982
			5.68065	0.280952	5.68065	0
			6.54966	5.75052	6.54966	0
			6.8196	0	6.8196	6.4871
			4.22127	0.712192	4.22127	0
			3.30356	0.597933	3.30356	0
			4.84451	0	4.84451	0.164882
			2.76767	6.62919	2.76767	0.21856
			2.8083	0	2.8083	0.266803
			1.84055	7.01069	1.84055	0.36714
			9.21763	1.21139	9.21763	1.2354
			8.54409	0	8.54409	0.232064
			4.80354	0	4.80354	3.72515
			1.58728	0.540954	1.58728	0
			2.18435	0	2.18435	4.75795
			1.847	0	1.847	0.225724
			1.60874	4.54222	1.60874	0.201453
			2.63616	0	2.63616	2.83726
			7.28372	5.28846	7.28372	0.116873
			5.4333	4.25061	5.4333	0
			4.30838	5.20421	4.30838	3.65346
			5.2966	7.39485	5.2966	0.201453
			8.24685	1.80012	8.24685	0.426429
			8.4301	0	8.4301	0.361428
			3.94041	0.539319	3.94041	1.91332
			2.74037	4.2287	2.74037	2.4288
			5.46344	5.79028	5.46344	3.17552
			0.232434	2.3209	0.232434	8.16842
			3.21684	8.04066	3.21684	4.0832
			3.62964	0.613455	3.62964	5.92219
			4.51503	9.1719	4.51503	2.34833
			6.66217	0	6.66217	0.569044
			5.46703	0.447475	5.46703	7.15641
			5.55092	2.03264	5.55092	0.363699
			4.37202	8.47152	4.37202	3.76653
			5.92102	3.20487	5.92102	0.282888
			6.7581	1.53757	6.7581	0.972403
			4.44409	0	4.44409	6.09372
			3.8032	0	3.8032	2.24254
			3.72591	0.728427	3.72591	0
			5.5862	2.71778	5.5862	0.662312
			6.08715	2.20772	6.08715	0
			5.57017	0	5.57017	0
			6.12215	0	6.12215	1.27553
			7.04492	0	7.04492	0.411708
			3.58221	3.38798	3.58221	0
			3.95506	0	3.95506	1.11101
			6.58934	0	6.58934	0
			7.00121	6.90241	7.00121	0
			6.62827	0	6.62827	1.18739
			6.42981	2.03053	6.42981	0
			6.94488	0	6.94488	0
			4.66218	0.321908	4.66218	0
			4.74259	1.23185	4.74259	1.78938
			4.4841	2.74476	4.4841	7.235
			4.93171	4.22384	4.93171	1.93273
			4.61185	0	4.61185	0.537503
			4.57534	2.42009	4.57534	0.164882
			8.62223	0	8.62223	0
			9.25469	0.622166	9.25469	1.74141
			9.20158	0	9.20158	0.864338
			4.59283	0	4.59283	0.625687
			7.62393	0	7.62393	1.69046
			5.60846	1.48122	5.60846	1.367
			5.08591	0	5.08591	6.07404
			3.80572	0	3.80572	0
			3.98593	0	3.98593	0.398438
			5.32923	0	5.32923	0.415149
			3.24035	3.84258	3.24035	0.116873
			3.17474	0	3.17474	6.80688
			3.78375	0	3.78375	0.810583
			7.65295	0	7.65295	1.57036
			4.134	0.280952	4.134	2.7668
			3.82806	0.92161	3.82806	2.9491
			3.63397	6.35807	3.63397	0.123262
			7.04098	7.82558	7.04098	1.37182
			10.5868	7.92176	10.5868	0.232064
			10.7273	6.28089	10.7273	0.384575
			11.1173	3.86256	11.1173	0.463582
			11.0362	2.85953	11.0362	0.33375
			5.68592	2.87529	5.68592	0.33375
			5.00373	2.30218	5.00373	0.304849
			4.1015	0.280952	4.1015	0.201453
			6.26347	0.341214	6.26347	0
			7.79603	1.81849	7.79603	0
			7.32094	0	7.32094	0
			5.78631	0	5.78631	0.643104
			5.88633	0	5.88633	0
			7.38613	0.539319	7.38613	1.0583
			6.86552	0.280952	6.86552	0.782534
			6.72161	0	6.72161	1.81571
			9.0904	8.06912	9.0904	0
			8.74109	0.47339	8.74109	0
			1.02149	0	1.02149	0.266568
			3.76894	7.96392	3.76894	0
			6.60339	3.05544	6.60339	0
			7.32985	5.12562	7.32985	0.468255
			4.58996	0.919842	4.58996	0.116873
			5.72541	0	5.72541	0.212351
			3.21083	0	3.21083	0.116873
			6.44131	5.61927	6.44131	1.17104
			5.78057	1.39289	5.78057	5.96518
			6.71688	0.569592	6.71688	2.60351
			8.08403	1.01707	8.08403	3.1645
			5.61042	0	5.61042	1.85705
			5.88536	0	5.88536	1.62936
			4.71124	0	4.71124	0.981536
			8.18086	0.613455	8.18086	2.83438
			4.25635	0	4.25635	6.56982
			6.52145	0.569592	6.52145	0
			6.71161	7.96279	6.71161	7.22402
			3.62831	2.68722	3.62831	6.08105
			6.66128	2.29037	6.66128	0
			6.35305	0	6.35305	0.272708
			4.60731	0	4.60731	4.18232
			4.41856	6.43407	4.41856	5.40592
			2.34193	0	2.34193	0
			7.29529	0.540954	7.29529	0.78132
			6.40118	2.33237	6.40118	0.745186
			4.13218	10.22	4.13218	0.830592
			4.57139	0	4.57139	0.175479
			2.90873	1.80236	2.90873	0
			4.9514	5.01743	4.9514	2.22239
			3.46153	2.61302	3.46153	0
			3.13928	0.839529	3.13928	0.458367
			2.83185	11.2093	2.83185	7.35806
			6.92511	1.54112	6.92511	0
			7.08115	8.65359	7.08115	1.0581
			3.93139	0	3.93139	8.99972
			4.81376	5.61564	4.81376	1.84679
			2.10233	3.52668	2.10233	3.85148
			1.97877	0	1.97877	8.31104
			5.38475	1.55339	5.38475	1.76835
			4.31714	0.321908	4.31714	0.33873
			2.65125	1.6841	2.65125	0
			2.69869	3.39742	2.69869	3.34524
			2.40772	7.6985	2.40772	2.51561
			2.96709	1.67284	2.96709	1.17601
			2.8569	0.321908	2.8569	7.25437
			4.73212	0.321908	4.73212	11.087
			1.76416	0.280952	1.76416	6.37384
			3.41518	0	3.41518	1.95559
			4.85357	2.788	4.85357	0
			4.76499	6.61073	4.76499	4.42078
			5.26175	0.321908	5.26175	0.922795
			3.06597	2.51012	3.06597	0
			4.37039	0	4.37039	2.29343
			4.42324	0	4.42324	0.21856
			2.23679	0.392053	2.23679	1.17738
			5.25386	0	5.25386	1.79849
			7.03043	6.61266	7.03043	3.45176
			4.98418	4.0529	4.98418	1.28238
			4.61144	0.321908	4.61144	3.72116
			5.90246	3.69693	5.90246	0.21856
			1.54528	0.447475	1.54528	4.09971
			2.86114	2.54764	2.86114	0.867759
			2.86946	2.08049	2.86946	0.116873
			2.23076	10.3711	2.23076	4.40685
			5.11315	8.46204	5.11315	1.08929
			3.92601	8.21252	3.92601	0
			3.40326	8.05761	3.40326	5.99904
			3.43698	0.539319	3.43698	1.49254
			4.55298	3.14851	4.55298	0
			4.55608	0	4.55608	0.91727
			7.54396	3.23216	7.54396	0.662312
			4.35044	0	4.35044	7.26097
			5.8457	3.55886	5.8457	0
			5.54017	0	5.54017	0.175479
			6.683	1.20408	6.683	1.84241
			6.56671	0	6.56671	1.24767
			7.7602	7.42685	7.7602	5.40451
			5.24951	6.57656	5.24951	1.50853
			5.67694	1.78207	5.67694	9.15503
			6.36708	3.48422	6.36708	1.55024
			4.78391	0	4.78391	0
			5.49625	0	5.49625	1.45538
			5.43319	6.62971	5.43319	2.49806
			5.09902	11.0747	5.09902	0.733747
			4.35515	0.321908	4.35515	0.417578
			4.02402	0.613455	4.02402	0.164882
			3.93871	9.00774	3.93871	0.164882
			1.73946	6.73504	1.73946	0
			6.14051	5.8591	6.14051	0.173848
			1.65746	3.13667	1.65746	0
			6.97626	0	6.97626	0
			4.17493	6.2259	4.17493	0
			4.2649	0.321908	4.2649	7.06368
			6.22421	4.30891	6.22421	4.67418
			3.77186	0	3.77186	1.17903
			3.77027	8.48149	3.77027	2.93125
			4.68551	1.18305	4.68551	2.18292
			5.7002	0	5.7002	1.65893
			0	6.61349	0	1.41732
			5.54962	0	5.54962	2.93545
			1.66963	0.321908	1.66963	3.02012
			6.57842	2.17896	6.57842	0
			3.71527	0	3.71527	0
			1.9215	3.0036	1.9215	5.39431
			2.6822	7.11152	2.6822	0.26613
			3.43036	3.2112	3.43036	0.532747
			4.11267	8.786	4.11267	3.07959
			2.58981	6.63326	2.58981	0.355892
			4.08229	0.539319	4.08229	0
			7.11702	0.447475	7.11702	0.164882
			4.20073	8.30432	4.20073	0
			7.68972	0.647895	7.68972	5.37727
			7.74552	0.341214	7.74552	0.258844
			7.0168	1.29802	7.0168	0
			2.51963	0	2.51963	4.72333
			2.6979	6.37192	2.6979	0
			3.58366	4.88487	3.58366	1.7196
			1.59183	5.75771	1.59183	3.72747
			4.4844	6.30918	4.4844	0.282888
			4.55188	0.321908	4.55188	0.164882
			4.81314	7.51412	4.81314	6.97765
			4.80505	7.51198	4.80505	2.70432
			5.03739	8.14615	5.03739	1.06749
			4.05811	7.4368	4.05811	0
			4.42327	6.84557	4.42327	4.91885
			3.87013	0.540954	3.87013	0
			5.2562	2.25181	5.2562	7.43721
			3.67125	0	3.67125	0.439683
			3.26251	5.64536	3.26251	0
			1.98064	0.613455	1.98064	1.67782
			3.22066	2.3052	3.22066	0
			2.8686	2.16912	2.8686	0
			2.32707	7.00427	2.32707	0
			6.01713	11.0476	6.01713	0.400877
			4.02236	9.35387	4.02236	0
			6.38706	2.27805	6.38706	0.415149
			5.40084	10.8479	5.40084	0.95103
			6.24526	0	6.24526	4.84163
			5.26475	0.341214	5.26475	2.80658
			5.53713	4.37303	5.53713	3.09686
			4.41107	11.5242	4.41107	3.06303
			2.30655	0.597933	2.30655	2.53044
			3.36078	1.72985	3.36078	0.340361
			6.15553	1.34642	6.15553	0
			2.39561	2.18197	2.39561	0
			6.06565	8.27075	6.06565	0.816533
			3.89311	5.94251	3.89311	0.405911
			5.64862	7.81792	5.64862	0.123262
			3.59231	10.5447	3.59231	9.54057
			5.79301	0.795298	5.79301	3.46828
			5.69733	5.12228	5.69733	3.38674
			2.629	2.52886	2.629	2.22321
			6.53287	1.82156	6.53287	1.15603
			2.00937	7.6121	2.00937	0.202258
			1.44415	0.820271	1.44415	0.224948
			5.90263	8.9507	5.90263	5.3927
			5.4393	0	5.4393	6.2145
			4.84504	0.321908	4.84504	0
			4.7636	1.36875	4.7636	0.116873
			4.64398	0	4.64398	1.2645
			3.18965	9.80339	3.18965	0
			3.04309	3.32188	3.04309	7.53554
			3.46212	6.51558	3.46212	6.76475
			5.50628	0.280952	5.50628	9.46006
			5.02296	2.61561	5.02296	9.6989
			7.42755	0	7.42755	7.99092
			7.62515	1.48783	7.62515	11.6931
			6.89518	1.87878	6.89518	3.13291
			2.76566	1.50088	2.76566	10.1223
			2.98519	0	2.98519	10.1088
			5.39872	5.17969	5.39872	4.57277
			4.24768	0	4.24768	7.00845
			5.17502	7.421	5.17502	0
			6.85017	3.82645	6.85017	5.64228
			4.38689	3.30225	4.38689	0
			5.348	0	5.348	9.10635
			4.9631	0	4.9631	4.74823
			6.26714	1.57307	6.26714	0
			6.13487	8.86681	6.13487	6.35498
			6.36096	2.68039	6.36096	6.00895
			6.21904	0.796043	6.21904	4.67588
			4.33862	0.321908	4.33862	2.91873
			4.60705	0	4.60705	0
			4.54483	0.280952	4.54483	0.495239
			4.61016	4.91995	4.61016	9.17387
			6.24677	4.30466	6.24677	2.96525
			9.18632	0.280952	9.18632	0.260414
			1.81032	0	1.81032	6.08952
			5.07567	2.47164	5.07567	0
			6.36036	0.920865	6.36036	5.6515
			3.09099	4.19199	3.09099	0.513867
			4.31482	0	4.31482	0.123262
			4.5377	3.37338	4.5377	7.2839
			7.083	0	7.083	9.27959
			7.75979	8.09463	7.75979	0
			5.37024	0	5.37024	0
			5.5114	0.728427	5.5114	0.766365
			5.45463	0.768889	5.45463	1.53405
			4.68275	2.93407	4.68275	0
			5.10612	0	5.10612	6.15483
			8.1368	4.89203	8.1368	1.52562
			7.83239	0	7.83239	8.08483
			7.93818	2.37566	7.93818	0
			7.37146	0	7.37146	0
			1.22573	0.597933	1.22573	0
			1.50377	0	1.50377	2.14345
			5.50055	5.55334	5.50055	0
			4.78767	8.04023	4.78767	0.272708
			3.34072	3.90484	3.34072	9.58929
			3.38158	0	3.38158	5.96751
			8.87066	0.321908	8.87066	1.85404
			8.24579	4.59897	8.24579	3.35435
			3.88761	0	3.88761	0
			0.719943	1.20504	0.719943	5.51686
			4.46121	0.321908	4.46121	7.18362
			3.9898	0.321908	3.9898	0.446279
			3.60871	0.341214	3.60871	0.654791
			5.29573	0	5.29573	0
			5.41797	0	5.41797	0
			5.03478	1.23185	5.03478	0
			6.61273	2.38517	6.61273	0
			6.94944	4.54495	6.94944	4.57913
			4.68429	0	4.68429	0
			4.93659	0.447475	4.93659	0
			8.56572	0	8.56572	0
			8.43169	0	8.43169	0
			9.22809	0	9.22809	0
			3.51805	0	3.51805	0.101686
			3.44121	5.94747	3.44121	0.36714
			3.38459	1.04541	3.38459	0
			3.74012	4.16394	3.74012	0.173848
			1.05767	7.57427	1.05767	0.32552
			1.48439	0	1.48439	0
			4.52337	3.80848	4.52337	0
			2.42414	2.84411	2.42414	1.05925
			2.86246	3.91413	2.86246	0
			1.50031	7.72096	1.50031	1.55735
			5.38686	0	5.38686	0
			4.43614	0	4.43614	0
			4.5277	4.78382	4.5277	6.06756
			5.22665	0	5.22665	3.76147
			8.16086	0	8.16086	0.26613
			5.45546	3.75889	5.45546	1.61076
			5.86262	0	5.86262	2.30668
			5.80647	0.321908	5.80647	4.1526
			0.711678	1.31299	0.711678	1.60549
			2.86428	0.321908	2.86428	4.12199
			2.49268	0	2.49268	0.101686
			5.51312	0	5.51312	0
			4.15573	5.51961	4.15573	0
			0.426977	0	0.426977	0
			2.4926	2.65245	2.4926	0
			5.72945	1.18721	5.72945	0
			7.2774	8.94637	7.2774	0
			3.13935	7.31897	3.13935	0
			1.39672	4.14601	1.39672	0
			1.03497	4.21819	1.03497	0
			3.29445	4.31686	3.29445	0
			4.17929	1.78694	4.17929	0
			4.51977	0.732966	4.51977	0
			4.23672	0	4.23672	0
			5.33574	1.05487	5.33574	0
			5.3297	0.321908	5.3297	0
			1.3956	3.41942	1.3956	0
			3.89026	0.60286	3.89026	0
			1.93388	8.4383	1.93388	0
			5.13129	4.58514	5.13129	0
			0.616698	0.447475	0.616698	0
			2.89535	4.66648	2.89535	0
			2.70877	6.64237	2.70877	0
			2.37857	1.88849	2.37857	0
			3.38462	0.539319	3.38462	5.02217
			4.67277	0.692534	4.67277	0
			2.82147	0	2.82147	0.809479
			0.975702	0.539319	0.975702	0.900566
			6.12459	0.919588	6.12459	0
			4.41988	8.02894	4.41988	0.818472
			1.38366	2.36316	1.38366	0
			2.48805	4.96989	2.48805	0
			3.54004	0	3.54004	0.840931
			5.37737	0.796043	5.37737	1.03885
			3.33305	8.86792	3.33305	0.846145
			6.39099	0	6.39099	0.101686
			4.96081	0	4.96081	0
			6.72166	0	6.72166	0
			7.02296	5.50483	7.02296	5.47502
			2.66164	0	2.66164	5.05851
			5.7954	0	5.7954	0.344994
			2.29412	0	2.29412	6.12856
			3.40918	1.85368	3.40918	6.90015
			3.67028	0	3.67028	0.810082
			4.59687	9.44697	4.59687	0
			4.70052	0	4.70052	0
			3.76294	4.49629	3.76294	0
			2.31853	0	2.31853	2.27746
			3.71602	0	3.71602	0
			2.6744	0	2.6744	0.292352
			6.13044	3.83697	6.13044	0.665106
			8.15077	11.0221	8.15077	1.33381
			5.62519	0	5.62519	0.284004
			5.80991	5.75464	5.80991	5.29015
			9.86233	1.38841	9.86233	0.519575
			8.03496	1.53384	8.03496	1.81923
			3.94965	0.447475	3.94965	2.34726
			5.59906	0.597933	5.59906	2.89121
			10.5949	2.92215	10.5949	0
			6.62795	4.65631	6.62795	2.45538
			7.95407	0.597933	7.95407	3.36132
			4.82979	8.87331	4.82979	0
			3.199	4.18452	3.199	0.164882
			4.95584	0	4.95584	0.887741
			5.17189	0	5.17189	0
			6.87297	0	6.87297	0
			4.59384	0	4.59384	0.258844
			5.94403	1.0908	5.94403	0
			6.09842	0	6.09842	0.619438
			7.11996	1.21636	7.11996	0.101686
			6.95133	0	6.95133	2.3733
			7.33365	0	7.33365	4.19128
			3.49626	2.4015	3.49626
			4.35228	0	4.35228
			0.48912	0	0.48912
			3.27842	0	3.27842
			4.21966	0.321908	4.21966
			3.29101	0	3.29101
			6.7512	1.39066	6.7512
			5.41351	0	5.41351
			5.24586	0	5.24586
			7.38496	0	7.38496
			6.80685	0	6.80685
			2.42193	3.88218	2.42193
			0.636031	0	0.636031
			4.21366	1.4326	4.21366
			3.64189	0	3.64189
			3.38913	8.7907	3.38913
			2.87618	6.14889	2.87618
			5.52239	1.62455	5.52239
			0.895702	2.14486	0.895702
			0.226201	4.58685	0.226201
			5.19615	2.284	5.19615
			6.67246	0	6.67246
			6.33237	0	6.33237
			6.40522	0	6.40522
			6.92758	0.321908	6.92758
			5.7421	0.392053	5.7421
			6.68895	0	6.68895
			6.92313	1.92484	6.92313
			6.61223	1.96649	6.61223
			6.88756	0	6.88756
			3.52778	0	3.52778
			6.99175	8.76917	6.99175
			6.46752	2.24258	6.46752
			2.56174	5.30965	2.56174
			6.08791	0	6.08791
			3.96376	2.77731	3.96376
			4.08196	0.321908	4.08196
			3.99257	0.447475	3.99257
			5.62013	1.79833	5.62013
			4.74227	1.59327	4.74227
			0.812023	0.86551	0.812023
			3.91813	3.31989	3.91813
			3.8753	0	3.8753
			7.59041	0	7.59041
			9.76297	1.44641	9.76297
			9.6848	2.23056	9.6848
			6.89034	4.09989	6.89034
			6.55838	0	6.55838
			4.54771	0.769973	4.54771
			4.05627	0	4.05627
			2.68834	9.5413	2.68834
			1.93706	0	1.93706
			1.87641	6.34048	1.87641
			4.87985	6.46202	4.87985
			4.73359	3.23346	4.73359
			4.80112	3.31549	4.80112
			3.18079	0.447475	3.18079
			4.4082	8.31475	4.4082
			4.79317	0	4.79317
			8.49838	0	8.49838
			8.64107	0.447475	8.64107
			10.9675	0	10.9675
			11.8104	2.33644	11.8104
			3.16576	0	3.16576
			3.63748	3.13751	3.63748
			2.64854	10.7998	2.64854
			2.13702	4.65862	2.13702
			1.90287	0.321908	1.90287
			5.09258	4.75891	5.09258
			3.65871	0.540954	3.65871
			5.32877	0.321908	5.32877
			6.72595	1.11055	6.72595
			5.76985	1.04541	5.76985
			4.80186	0	4.80186
			5.87367	0.341214	5.87367
			5.39977	0	5.39977
			1.14843	0.321908	1.14843
			2.36866	0	2.36866
			3.25277	0	3.25277
			5.05528	6.34589	5.05528
			3.55689	0	3.55689
			3.2306	5.85361	3.2306
			3.7505	0	3.7505
			4.22764	0	4.22764
			5.66246	1.6278	5.66246
			2.19436	3.39919	2.19436
			4.29884	0	4.29884
			3.58182	0	3.58182
			6.00551	0	6.00551
			6.12568	2.79103	6.12568
			6.31046	0	6.31046
			6.83518	8.38498	6.83518
			8.07991	0	8.07991
			8.60789	0	8.60789
			7.11855	0	7.11855
			4.81316	5.22162	4.81316
			5.98947	3.95142	5.98947
			5.82464	0	5.82464
			3.32293	0.894408	3.32293
			5.18093	4.04083	5.18093
			5.24094	5.384	5.24094
			3.16901	0	3.16901
			5.71429	2.00435	5.71429
			4.88724	1.5751	4.88724
			4.97088	0.540954	4.97088
			1.96962	1.01051	1.96962
			5.00296	1.22413	5.00296
			1.26588	1.65049	1.26588
			5.37458	1.09188	5.37458
			5.20401	0.647895	5.20401
			5.31693	0	5.31693
			4.88802	5.69666	4.88802
			3.77519	0	3.77519
			4.48463	0	4.48463
			8.27015	0	8.27015
			8.67284	2.24335	8.67284
			7.59188	0.341214	7.59188
			8.56299	4.5382	8.56299
			9.21234	5.77825	9.21234
			5.84209	2.91402	5.84209
			3.78327	1.01434	3.78327
			4.04369	3.73024	4.04369
			4.06993	0	4.06993
			4.86821	0.539319	4.86821
			6.60687	9.17227	6.60687
			6.02025	0.646936	6.02025
			6.02032	0	6.02032
			4.35454	0.392053	4.35454
			5.96378	0.341214	5.96378
			6.16403	1.3678	6.16403
			4.99235	2.56185	4.99235
			6.25426	3.06848	6.25426
			5.06808	1.18742	5.06808
			4.64405	0.341214	4.64405
			3.84805	3.35275	3.84805
			5.73719	3.21977	5.73719
			5.49016	0	5.49016
			6.0898	1.8047	6.0898
			6.00082	2.89131	6.00082
			6.25408	2.04075	6.25408
			5.65885	0	5.65885
			7.50408	0.919842	7.50408
			7.77702	0	7.77702
			7.61526	0	7.61526
			3.90843	4.84324	3.90843
			4.73247	0	4.73247
			2.78731	0	2.78731
			5.23195	0.474135	5.23195
			4.94006	0	4.94006
			3.90276	0.392053	3.90276
			4.48079	1.78595	4.48079
			5.75887	0	5.75887
			2.77257	2.23488	2.77257
			2.08311	0	2.08311
			1.13757	0	1.13757
			6.98966	0	6.98966
			2.01896	0	2.01896
			8.74671	0.865443	8.74671
			5.97018	0.569592	5.97018
			2.21746	0	2.21746
			5.72625	3.80888	5.72625
			2.50193	0.321908	2.50193
			3.41226	8.54783	3.41226
			3.69594	0.341214	3.69594
			4.99471	3.57281	4.99471
			5.26169	1.26135	5.26169
			6.86153	0	6.86153
			7.23051	0	7.23051
			7.18212	8.13871	7.18212
			3.99357	0	3.99357
			6.20641	5.55302	6.20641
			0.395295	1.39323	0.395295
			0.226201	0	0.226201
			4.64989	5.18513	4.64989
			4.25647	0	4.25647
			6.55981	11.2112	6.55981
			3.93857	0.815349	3.93857
			3.93357	8.19701	3.93357
			7.19111	5.31529	7.19111
			6.41875	0.815349	6.41875
			3.36058	1.41708	3.36058
			3.19984	5.3244	3.19984
			7.07093	6.85266	7.07093
			6.18759	1.18044	6.18759
			1.62882	2.55896	1.62882
			0.806931	0.447475	0.806931
			0.806931	0.732966	0.806931
			5.73303	0.713961	5.73303
			3.51013	1.42344	3.51013
			5.18694	2.5107	5.18694
			5.66338	2.59368	5.66338
			4.22891	0	4.22891
			3.57619	0.321908	3.57619
			5.46921	0	5.46921
			5.93812	5.52755	5.93812
			3.42103	0	3.42103
			3.55173	6.56949	3.55173
			3.91424	10.1522	3.91424
			5.25203	6.76348	5.25203
			4.93445	1.70387	4.93445
			8.06941	6.65387	8.06941
			4.584	0	4.584
			4.1671	3.46006	4.1671
			4.91763	8.2837	4.91763
			8.26953	4.65332	8.26953
			8.05316	0.597933	8.05316
			7.95492	6.46687	7.95492
			3.17559	0.321908	3.17559
			3.62345	6.58616	3.62345
			3.88416	0	3.88416
			2.39049	2.21506	2.39049
			6.36697	0	6.36697
			5.58335	0	5.58335
			3.46355	0.539319	3.46355
			5.25392	0.447475	5.25392
			5.06976	9.49001	5.06976
			5.53158	1.30925	5.53158
			4.54356	1.66734	4.54356
			5.45651	0	5.45651
			3.84232	0	3.84232
			5.53086	5.94075	5.53086
			3.96914	0	3.96914
			3.12816	0.447475	3.12816
			5.73746	0	5.73746
			3.64904	0	3.64904
			0.678726	2.06171	0.678726
			4.02886	0	4.02886
			5.93161	0	5.93161
			3.79695	3.46047	3.79695
			7.56087	0	7.56087
			1.22685	0	1.22685
			4.11837	0	4.11837
			2.43355	0	2.43355
			6.72728	0	6.72728
			6.42215	0.47339	6.42215
			4.44998	0.839529	4.44998
			4.70201	0	4.70201
			4.68702	2.44512	4.68702
			4.51586	0	4.51586
			4.25724	5.17188	4.25724
			5.6058	0.447475	5.6058
			5.85575	0	5.85575
			6.34342	4.76331	6.34342
			6.84489	0	6.84489
			7.43838	0.447475	7.43838
			3.97454	1.21717	3.97454
			4.48162	0	4.48162
			4.6593	0	4.6593
			5.7243	0	5.7243
			4.46786	1.18742	4.46786
			2.14221	0	2.14221
			3.74937	4.57189	3.74937
			5.17091	2.71672	5.17091
			3.84587	0	3.84587
			5.96486	1.55626	5.96486
			6.43586	0	6.43586
			6.00463	2.2682	6.00463
			5.06686	0	5.06686
			4.89951	5.57293	4.89951
			1.75574	6.38015	1.75574
			2.01619	0	2.01619
			6.33132	5.81769	6.33132
			7.08846	6.59084	7.08846
			1.66627	1.44932	1.66627
			4.38439	0	4.38439
			5.92836	0.474135	5.92836
			5.23047	3.16898	5.23047
			4.75931	7.94911	4.75931
			6.03922	0	6.03922
			6.00029	0	6.00029
			5.17234	0	5.17234
			5.29839	7.61538	5.29839
			7.92595	1.4522	7.92595
			8.35892	0	8.35892
			5.32149	0.47339	5.32149
			5.1901	0.539319	5.1901
			4.79906	0	4.79906
			5.03726	7.77903	5.03726
			5.50685	0	5.50685
			8.42519	0.321908	8.42519
			6.94854	1.78046	6.94854
			6.24402	3.15454	6.24402
			6.22877	4.48222	6.22877
			5.32833	8.69586	5.32833
			6.616	0.919842	6.616
			1.46681	0	1.46681
			4.74188	0	4.74188
			6.13678	8.12771	6.13678
			5.55392	0	5.55392
			2.09499	6.01681	2.09499
			3.47293	1.5331	3.47293
			6.90248	4.48561	6.90248
			4.80447	0	4.80447
			6.75664	0.321908	6.75664
			7.62349	0.919842	7.62349
			4.25136	1.00551	4.25136
			6.28561	6.63268	6.28561
			6.46836	0	6.46836
			7.57205	3.12583	7.57205
			2.27586	0.86434	2.27586
			3.00587	0.60286	3.00587
			3.7704	2.36269	3.7704
			5.31685	0	5.31685
			6.396	1.01444	6.396
			1.68136	1.78676	1.68136
			6.46804	0.597933	6.46804
			3.79298	1.26135	3.79298
			6.45949	0	6.45949
			6.59002	0	6.59002
			1.99174	0	1.99174
			5.29147	0	5.29147
			5.64977	4.53129	5.64977
			4.12514	0	4.12514
			0.195926	0	0.195926
			3.52658	3.58359	3.52658
			3.53293	1.73453	3.53293
			5.74536	1.56678	5.74536
			5.05524	4.69162	5.05524
			4.96532	1.35846	4.96532
			4.43412	2.72161	4.43412
			5.28165	1.20408	5.28165
			3.506	0	3.506
			2.29978	0.663122	2.29978
			4.85632	0	4.85632
			4.28158	6.11281	4.28158
			3.33255	5.55489	3.33255
			3.48488	7.65233	3.48488
			4.42579	9.10019	4.42579
			3.89929	2.59707	3.89929
			4.91756	0	4.91756
			4.85728	4.39383	4.85728
			5.42448	0	5.42448
			5.97085	0.447475	5.97085
			3.75802	0	3.75802
			6.19225	0	6.19225
			5.19158	3.38778	5.19158
			3.72761	6.27863	3.72761
			4.15332	0	4.15332
			7.67807	0.865443	7.67807
			4.2342	0	4.2342
			8.23664	3.4617	8.23664
			8.343	0.447475	8.343
			8.24342	5.90928	8.24342
			5.94715	0.823297	5.94715
			3.38235	0.60286	3.38235
			5.38244	0	5.38244
			2.20105	5.92099	2.20105
			5.59565	0	5.59565
			5.02735	0	5.02735
			4.84568	3.42754	4.84568
			7.74448	0	7.74448
			8.74452	7.62762	8.74452
			4.46429	1.2498	4.46429
			7.69793	0.341214	7.69793
			5.29347	0.392053	5.29347
			7.29638	2.78844	7.29638
			8.74363	2.19136	8.74363
			4.91596	10.5768	4.91596
			7.75149	0	7.75149
			7.80155	0	7.80155
			4.91596	0	4.91596
			8.22309	7.53731	8.22309
			3.77901	4.52369	3.77901
			10.9577	0	10.9577
			10.8408	5.73507	10.8408
			6.40339	0	6.40339
			7.5581	5.91492	7.5581
			2.26544	0.321908	2.26544
			4.73168	6.80995	4.73168
			5.00879	2.00237	5.00879
			1.68778	7.35333	1.68778
			1.72275	0	1.72275
			4.33513	0.692534	4.33513
			4.63821	0.663122	4.63821
			4.90054	3.56339	4.90054
			2.36231	0	2.36231
			3.18578	1.32565	3.18578
			5.81976	0	5.81976
			4.67631	6.02154	4.67631
			4.68594	0	4.68594
			5.51951	0	5.51951
			3.58091	0	3.58091
			4.63116	5.00551	4.63116
			4.98818	1.2498	4.98818
			6.27994	0	6.27994
			6.60603	3.81976	6.60603
			4.85624	7.08689	4.85624
			3.45812	6.49518	3.45812
			3.27308	8.50859	3.27308
			4.93265	0.280952	4.93265
			3.46683	3.77558	3.46683
			5.21079	0	5.21079
			4.82361	4.8826	4.82361
			8.60192	3.58707	8.60192
			8.82769	0	8.82769
			7.94265	0	7.94265
			8.27121	6.48185	8.27121
			5.21157	1.422	5.21157
			2.28665	0	2.28665
			5.58269	7.21501	5.58269
			3.29412	3.51723	3.29412
			6.53356	0	6.53356
			5.49306	2.4345	5.49306
			3.99336	0	3.99336
			3.88006	0	3.88006
			5.07993	0.862862	5.07993
			5.16018	7.95447	5.16018
			4.78121	2.24491	4.78121
			2.99885	0	2.99885
			5.41417	0	5.41417
			4.95252	5.9756	4.95252
			3.71257	4.0836	3.71257
			4.67517	0	4.67517
			5.82531	1.15967	5.82531
			4.84332	0	4.84332
			6.2564	5.15318	6.2564
			3.94489	3.60347	3.94489
			4.58732	4.12989	4.58732
			4.74098	0	4.74098
			4.48141	2.84055	4.48141
			5.79821	0	5.79821
			6.02992	0	6.02992
			3.13975	6.74092	3.13975
			5.98329	0	5.98329
			3.27621	0.321908	3.27621
			2.74695	2.92529	2.74695
			1.41666	0.540954	1.41666
			2.57779	4.46814	2.57779
			4.12503	1.80144	4.12503
			4.17173	4.7259	4.17173
			6.30225	0	6.30225
			7.40256	2.30536	7.40256
			4.39327	5.9152	4.39327
			8.95855	7.00386	8.95855
			4.68839	2.77041	4.68839
			4.37323	0.795298	4.37323
			4.48637	1.56345	4.48637
			2.79741	0	2.79741
			4.89363	0	4.89363
			6.89909	0.86434	6.89909
			6.44053	5.85536	6.44053
			5.55024	0.539319	5.55024
			4.40114	2.95647	4.40114
			4.27195	0	4.27195
			7.98982	0	7.98982
			1.86811	9.69823	1.86811
			7.62869	5.28033	7.62869
			6.63042	5.24698	6.63042
			6.4854	2.85791	6.4854
			3.92552	0	3.92552
			1.52282	0	1.52282
			4.54457	4.205	4.54457
			1.75535	0.539319	1.75535
			5.66041	5.63219	5.66041
			3.05499	0	3.05499
			5.59254	3.17062	5.59254
			4.38195	0.392053	4.38195
			3.37752	5.35937	3.37752
			4.73017	0.663122	4.73017
			5.49698	7.10551	5.49698
			7.86734	1.98357	7.86734
			6.14434	3.75056	6.14434
			4.81442	0.280952	4.81442
			1.74701	0.597933	1.74701
			2.23963	0	2.23963
			5.04923	0.447475	5.04923
			3.68644	1.98922	3.68644
			0.232434	6.31554	0.232434
			3.74636	2.92814	3.74636
			3.8599	0.321908	3.8599
			6.25487	0	6.25487
			6.18545	0	6.18545
			5.07729	0	5.07729
			1.49927	0	1.49927
			1.0083	0	1.0083
			8.70946	1.67219	8.70946
			6.95077	9.4726	6.95077
			7.20361	0.341214	7.20361
			5.80413	0.947525	5.80413
			6.90094	0	6.90094
			6.50581	0	6.50581
			5.64461	4.2386	5.64461
			5.30814	0.944413	5.30814
			5.93431	0	5.93431
			2.41068	7.48822	2.41068
			3.68646	0.597933	3.68646
			5.87298	0	5.87298
			5.85855	2.18422	5.85855
			3.50084	0	3.50084
			3.04095	1.13725	3.04095
			3.6443	10.3303	3.6443
			3.86642	4.8968	3.86642
			2.85174	3.7436	2.85174
			2.8282	2.80505	2.8282
			6.49725	0	6.49725
			3.817	1.90035	3.817
			1.49534	6.02623	1.49534
			6.8252	0	6.8252
[truncated: 17,544 more rows]

## Sheet: Fig. S3
	Fig. S3	a	RNA
				rep1	rep2	rep3					rep1	rep2	rep3
				LHCA2			avg	se			RBCS1B			avg	se
			0h	0.269736	0.271238	-0.767168	-0.0753979	0.489156		0h	0.0212128	0.534439	-0.897519	-0.113956	0.592356
			6h	3.70488	4.04553	2.62623	3.45888	0.604972		6h	5.8494	5.90723	5.54146	5.76603	0.160538
			12h	4.69825	4.786	3.6704	4.38488	0.506485		12h	6.20981	6.4346	4.83219	5.82553	0.708367
			24h	7.87175	7.0862	7.58497	7.51431	0.324572		24h	7.01283	5.77672	5.71137	6.16697	0.598704
				LHCA3							RBCS3B
			0h	0.113934	0.148	-0.304376	-0.0141472	0.205693		0h	-0.209091	0.123384	0.0643742	-0.00711109	0.144839
			6h	3.37471	2.93783	2.88312	3.06522	0.219981		6h	2.23175	2.80626	2.57897	2.53899	0.236241
			12h	3.13661	3.38633	2.94654	3.15649	0.180093		12h	3.55578	4.21915	2.27109	3.34867	0.808661
			24h	5.6579	5.76404	6.58186	6.00127	0.412824		24h	5.13384	4.23768	4.75907	4.7102	0.367484
				LHCB5							LHCB2.4
			0h	0.0456059	0.200824	-0.288895	-0.014155	0.204344		0h	-0.415729	-0.0227193	0.340259	-0.0327298	0.308712
			6h	3.40995	3.57229	3.10099	3.36108	0.195484		6h	6.19513	5.97986	5.75046	5.97515	0.181566
			12h	3.34212	3.36274	4.09099	3.59862	0.348259		12h	5.88975	5.97289	5.26714	5.70993	0.314933
			24h	5.67308	5.39993	5.07389	5.3823	0.244935		24h	8.12638	8.32566	8.21479	8.22228	0.0815277
				PSAH1							EF1
			0h	-0.0801875	0.172102	-0.108788	-0.00562468	0.126213		0h	0.0307116	-0.100728	0.0647754	-0.00174713	0.0713585
			6h	1.91683	2.11416	1.92542	1.98547	0.091065		6h	0.522409	0.164454	0.295934	0.327599	0.14784
			12h	2.52974	2.61138	2.21778	2.45297	0.169609		12h	0.0911293	0.327501	0.281105	0.233245	0.102261
			24h	4.78184	4.3527	4.51998	4.55151	0.176605		24h	-0.207047	0.23539	0.691644	0.239995	0.366904
				PSBQ2							UBC
			0h	0.000104414	0.177633	-0.202736	-0.008333	0.1554		0h	-0.0346373	0.0985909	-0.0694585	-0.00183495	0.0724208
			6h	3.65072	3.65861	3.34155	3.55029	0.147637		6h	-0.546044	-0.171978	-0.308091	-0.342038	0.154587
			12h	4.25312	4.02308	3.60091	3.95904	0.270086		12h	-0.096435	-0.341274	-0.29289	-0.243533	0.105873
			24h	5.60273	5.51381	5.87834	5.66496	0.155185		24h	0.205362	-0.245086	-0.725816	-0.25518	0.380219
			LOG2
				1	1	1	2	2	2	3	3	3	4	4	4			LOG2
			ChIP_27ac	0h_rep1	0h_rep2	0h_rep3	6h_rep1	6h_rep2	6h_rep3	12h_rep1	12h_rep2	12h_rep3	24h_rep1	24h_rep2	24h_rep3		ChIP_27me3	0h_rep1	0h_rep2	0h_rep3	6h_rep1	6h_rep2	6h_rep3	12h_rep1	12h_rep2	12h_rep3	24h_rep1	24h_rep2	24h_rep3
			RBSC1B	-0.118712	0.100151	0.0102131	1.59009	1.9595	1.56097	0.604886	0.587808	0.21279	1.81525	1.94585	1.57154		RBSC1B	-1.34871	-1.10241	1.0987	-0.335272	-0.0534571	0.0827575	-0.236671	1.26834	0.218282	0.227301	-1.28627	-0.725922
			RBSC3B	-0.290518	0.133968	0.117807	0.6392	1.44458	0.77438	1.282	-0.0659428	1.84369	1.62572	1.30318	0.964144		RBSC3B	-0.524925	-0.61671	0.724954	-1.83684	0.346691	-0.0380648	1.29821	0.985752	1.66964	-0.901658	-0.849783	-0.438731
			PSBQ2	0.00422638	-0.299042	0.244004	0.739257	1.20112	0.492058	0.244714	0.313246	-0.13993	1.80582	1.03059	1.397		PSBQ2	0.023625	-1.04732	0.5846	-1.11603	-0.04209	-0.588094	0.114994	1.02507	-0.309861	0.696258	0.0624582	0.0688262
			PSAH1	0.065501	-0.446485	0.286554	1.61826	1.79286	1.65568	1.95322	1.75093	0.574337	2.15229	0.751709	2.54054		PSAH1	-0.249964	-2.21039	0.958291	0.945589	0.684597	0.932024	2.38474	3.18176	1.25866	0.602699	0.476789	-1.21764
			LHCB2.4	0.330281	-0.589333	0.10848	1.89946	1.71997	1.39507	1.26123	0.433474	0.183055	2.11191	2.41443	2.99467		LHCB2.4	0.0819357	-1.83394	0.732108	0.837202	-0.43088	0.31732	1.79013	2.23471	1.19475	0.308986	0.149854	1.60398
			LHCA2	0.413405	-0.321733	-0.204123	2.18345	2.49055	1.85484	1.27962	2.40834	-0.0952076	1.24055	2.47595	2.42343		LHCA2	0.467169	-0.679659	-0.00970789	0.327885	1.92999	1.51091	2.46837	3.99363	0.944948	0.631942	1.66259	2.22994
			LHCB5	0.518324	-0.379199	-0.324012	1.25618	1.02401	0.289413	0.0462454	0.100515	1.32451	2.38595	2.38217	2.87909		LHCB5	0.850996	0.45199	0.240066	0.900514	-0.0938271	0.87929	0.295287	1.37613	2.88873	1.68294	1.32544	0.632235
			LHCA3	-0.16438	0.362201	-0.282258	1.39189	1.15638	0.932207	-0.137848	-0.122393	-0.351129	1.45068	1.44891	1.26516		LHCA3	-0.616928	-2.64	1.12929	0.411707	1.56553	0.405122	1.17749	1.46702	0.369845	-0.22218	0.94369	0.567993
			Control1	0.0107281	0.0304932	-0.0421969	0.13714	-0.0568652	-0.105015	-0.0713537	-0.0340876	-0.0433377	0.0253326	-0.215745	-0.255883		Control3	0.0561165	0.0861165	-0.153884	-0.173884	-0.276384	0.186116	0.0911165	0.288616	0.0486165	0.241116	0.163616	0.331116
			Control2	-0.0113808	-0.0311459	0.0415442	-0.137793	0.0562125	0.104362	0.070701	0.0334349	0.042685	-0.0259853	0.215092	0.25523		Control4	-0.064013	-0.094013	0.145987	0.165987	0.268487	-0.194013	-0.099013	-0.296513	-0.056513	-0.249013	-0.171513	-0.339013
			ChIP_27ac	AVERAGE					ChIP_27ac	SE							ChIP_27me3	AVERAGE					ChIP_27me3	SE
				27ac_dark	27ac_06h	27ac_12h	27ac_24h		27ac_dark	27ac_06h	27ac_12h	27ac_24h						27me3_dark	27me3_06h	27me3_12h	27me3_24h		27me3_dark	27me3_06h	27me3_12h	27me3_24h
			RBSC1B	-0.00278239	1.70352	0.468495	1.77755		0.0898218	0.181396	0.180945	0.155117					RBSC1B	-0.450806	-0.101991	0.416651	-0.594964		1.10027	0.174076	0.630227	0.624814
			RBSC3B	-0.0129144	0.952722	1.01991	1.29768		0.196406	0.352151	0.801328	0.270116					RBSC3B	-0.138894	-0.509404	1.31787	-0.730058		0.611981	0.95169	0.279541	0.207084
			PSBQ2	-0.0169375	0.81081	0.139343	1.41114		0.222202	0.29386	0.199448	0.316645					PSBQ2	-0.146365	-0.582072	0.276735	0.275848		0.676985	0.438456	0.556856	0.297287
			PSAH1	-0.0314767	1.68893	1.42616	1.81485		0.307018	0.0750552	0.607967	0.768279					PSAH1	-0.500688	0.85407	2.27505	-0.0460497		1.3057	0.119963	0.788927	0.830031
			LHCB2.4	-0.0501907	1.6715	0.625918	2.507		0.391837	0.208751	0.460717	0.366281					LHCB2.4	-0.339964	0.241214	1.73986	0.687609		1.08923	0.520482	0.426044	0.651224
			LHCA2	-0.0374836	2.17628	1.19758	2.04664		0.322422	0.259579	1.02371	0.570396					LHCA2	-0.0740662	1.25626	2.46898	1.50816		0.470397	0.678389	1.24462	0.661455
			LHCB5	-0.0616289	0.856534	0.490425	2.54907		0.410707	0.412064	0.590206	0.233364					LHCB5	0.514351	0.561992	1.52005	1.21354		3.11404	0.463815	1.06365	0.436185
			LHCA3	-0.0281458	1.16016	-0.20379	1.38825		0.28018	0.187685	0.104375	0.0870439					LHCA3	-0.709211	0.794121	1.00478	0.429834		1.54019	0.545477	0.464268	0.485887
			Control1	-0.000325218	-0.00824672	-0.049593	-0.148765		0.0306876	0.104666	0.0158438	0.124191					Control3	-0.00388351	-0.0880502	0.142783	0.245283		0.106771	0.19833	0.104569	0.068445
			Control2	-0.000327502	0.007594	0.0489403	0.148112		0.0306876	0.104666	0.0158438	0.124191					Control4	-0.00401296	0.0801537	-0.15068	-0.25318		0.106771	0.19833	0.104569	0.068445

## Sheet: Fig. S4
	Fig. S4	a			RBCS1B	RBCS3B	PSAQ2	PSAH1	LHCB2.4	LHCA2	LHCB5	LHCA3
			Day4 Control	rep1	0.847304	1.16273	1.47846	0.902563	0.373105	0.973564	1.03895	0.883605
				rep2	0.863539	0.986431	0.831246	1.051	1.525	0.997278	1.01059	1.21093
				rep3	1.28916	0.850844	0.690296	1.04644	1.1019	1.02916	0.950461	0.905462
			Day4 Linco	rep1	0.623807	0.219914	0.131361	0.302645	0.26855	0.203574	0.271013	0.300734
				rep2	0.652209	0.145499	0.144409	0.226837	0.816032	0.203745	0.270722	0.297176
				rep3	0.136626	0.276474	0.164043	0.360118	0.313372	0.416821	0.137914	0.323363
			Day7 Control	rep1	36.1685	33.8518	88.5713	35.5082	673.302	67.4288	42.7058	49.8286
				rep2	36.1258	33.0265	76.7671	30.1384	731.584	93.7214	40.9957	50.4002
				rep3	55.0389	15.7186	47.1278	18.4154	701.838	39.0107	18.804	22.9595
			Day7 Linco	rep1	7.02934	0.802763	0.298489	0.200408	4.05661	2.00777	0.266658	0.275887
				rep2	15.0108	5.23784	0.430407	0.742751	73.3852	3.31842	0.946311	2.55986
				rep3	7.41459	3.83981	0.253323	0.988894	68.9167	4.83285	0.429756	1.35487
			AVERAGE	Day4 Control	Day4 Linco	Day7 Control	Day7 Linco		SE	Day4 Control	Day4 Linco	Day7 Control	Day7 Linco		T.TEST	Day4 Control vs Day7
			RBCS1B	1	0.47088	42.4444	9.81825		RBCS1B	0.204572	0.236638	8.90569	3.67506		RBCS1B	0.0222691
			RBCS3B	1	0.213962	27.5323	3.29347		RBCS3B	0.127686	0.334	0.316425	1.85137		RBCS3B	0.0461987
			PSAQ2	1	0.146604	70.8221	0.327406		PSAQ2	0.343179	0.302235	0.260464	0.0751303		PSAQ2	0.0297451
			PSAH1	1	0.296533	28.0206	0.644018		PSAH1	0.0689235	0.351707	0.369792	0.329382		PSAH1	0.033147
			LHCB2.4	1	0.465984	702.241	48.7862		LHCB2.4	0.475746	0.521977	0.345756	31.6811		LHCB2.4	0.000572632
			LHCA2	1	0.274713	66.7203	3.38634		LHCA2	0.0227774	0.381892	0.389143	1.15433		LHCA2	0.0532107
			LHCB5	1	0.226549	34.1685	0.547575		LHCB5	0.036894	0.335366	0.320363	0.289704		LHCB5	0.0498694
			LHCA3	1	0.307091	40.0628	1.39687		LHCA3	0.149419	0.378223	0.285914	0.932901		LHCA3	0.0474409
	Fig. S4	b			RBCS1B	RBCS3B	PSAQ2	PSAH1	LHCB2.4	LHCA2	LHCB5	LHCA3
			Col0 Mock	rep1	1.20773	1.24555	1.48213	1.29237	1.4213	1.19016	1.34056	1.24391
				rep2	0.874282	1.19978	0.995183	1.06754	1.10795	0.820772	1.08608	1.0642
				rep3	1.01727	0.805061	0.780064	0.885555	0.935061	1.05158	0.779711	0.856665
				rep4	0.900722	0.74961	0.742624	0.754537	0.53569	0.937489	0.793645	0.835225
			Col0 Linco	rep1	0.0642261	0.0259166	0.0115326	0.0214423	0.000892298	0.0380867	0.0221454	0.00701978
				rep2	0.0784736	0.0205842	0.00909106	0.0309972	0.0045503	0.029664	0.0225249	0.0232463
				rep3	0.0598496	0.0212146	0.0108884	0.0226266	0.00140791	0.0414334	0.021051	0.0083819
				rep4	0.0771129	0.0339574	0.011945	0.0229664	0.00201482	0.0535695	0.0392234	0.0131308
			AVERAGE	Col0_mock	Col0_Linco		SE	Col0_mock	Col0_Linco		T.TEST	Col0mock_vs_Col0Linco
			RBCS1B	1	0.0699156		RBCS1B	0.131444	0.00804262		RBCS1B	0.00113454
			RBCS3B	1	0.0254182		RBCS3B	0.224111	0.00534329		RBCS3B	0.00483587
			PSAQ2	1	0.0108642		PSAQ2	0.29457	0.0010908		PSAQ2	0.0101197
			PSAH1	1	0.0245081		PSAH1	0.202108	0.00378898		PSAH1	0.00358109
			LHCB2.4	1	0.0129447		LHCB2.4	0.319746	0.00140487		LHCB2.4	0.0124158
			LHCA2	1	0.0406884		LHCA2	0.136794	0.00858463		LHCA2	0.00116334
			LHCB5	1	0.0262362		LHCB5	0.231572	0.0075177		LHCB5	0.00531309
			LHCA3	1	0.0129447		LHCA3	0.166815	0.00636555		LHCA3	0.00195993

## Sheet: Fig. S9
	Fig. S9	j	VAL1_RNA	rep1	rep2	rep3		average	SE	T.test vs Col0
			Col0	1.03735	0.939814	1.02283		1	0.0429685
			VAL1ox#3.8	24.8501	24.1611	32.1847		27.0653	3.6309	0.00955565
			VAL1ox#3.9	26.5066	37.5333	27.1235		30.3878	5.05893	0.0144903
	Fig. S9	n	REF6_RNA	rep1	rep2	rep3		average	SE	T.test vs Col0
			Col0	1.0342	1.20296	0.762837		1	0.181299
			REF6-ox_13.4	17.7843	17.5037	16.5322		17.2734	0.536452	0.000157387
			REF6-ox_13.9	19.0398	18.0297	17.9272		18.3323	0.502085	9.67436e-05

[truncated: 3 more sheets: Fig. S10, Fig. S11, Fig. S12]
